# Supplementary material for: O-Ethyl S-{(S)-1-oxo-1-[(R)-2-oxo-4-phenyl­oxazolidin-3-yl]propan-2-yl} carbonodi­thio­ate
Source: Acta Crystallogr Sect E Struct Rep Online. 2014 Apr 18;70(Pt 5):o584–5. doi: 10.1107/S1600536814007636 (PMC4011202; doi:10.1107/S1600536814007636)
Supplement: Supplementary file 1 [file e-70-0o584-sup1.cif]

##############################################################################
#                                                                            #
# This CIF contains the data in a paper accepted for publication in          #
# Acta Crystallographica Section E. It conforms to the requirements of       #
# Notes for Authors for Acta Crystallographica Section E, and has been       #
# peer reviewed under the auspices of the IUCr Commission on Journals.       #
#                                                                            #
# Full details of the Crystallographic Information File format               #
# are given in the paper "The Crystallographic Information File (CIF):       #
# a New Standard Archive File for Crystallography" by S. R. Hall, F. H.      #
# Allen and I. D. Brown [Acta Cryst. (1991), A47, 655-685].                  #
#                                                                            #
# The current version of the core CIF dictionary is obtainable from          #
# ftp://ftp.iucr.org/pub/cif_core.dic.                                       #
#                                                                            #
# Software is freely available for graphical display of the structure(s)     #
# in this CIF. For information consult the CIF software page                 #
# http://www.iucr.org/resources/cif/software.                                #
#                                                                            #
# This file may be used for bona fide research purposes within the           #
# scientific community so long as proper attribution is given to the journal # 
# article from which it was obtained.                                        #
#                                                                            #
##############################################################################
data_I
_audit_creation_method     SHELXL-97
_journal_date_recd_electronic     2014-03-18
_journal_date_accepted     2014-04-04
_journal_name_full     'Acta Crystallographica, Section E'
_journal_year     2014
_journal_volume     70
_journal_issue      5
_journal_page_first     o584
_journal_page_last     o585
_journal_paper_category     QO
_journal_paper_doi     10.1107/S1600536814007636
_journal_coeditor_code     SU2715
_publ_contact_author
;   Juan Pablo Garc\'ia-Merinos
    \'Area Acad\'emica de Qu\'imica
    Universidad Aut\'onoma del Estado de Hidalgo
    Carretera Pachuca-Tulancingo Km. 4.5
    Mineral de La Reforma, Hidalgo
    M\'exico, CP 42076
    Mexico
;
_publ_contact_author_email     jpgarciam@gmail.com
_publ_contact_author_fax     '+52 443 3 26 5790; Extension 103'
_publ_contact_author_phone     '+52 (443) 3 22 35 00; Extension 4207'
_publ_section_title
;\
<i>O</i>-Ethyl <i>S</i>-{(<i>S</i>)-1-oxo-1-[(<i>R</i>)-2-oxo-\
4-phenyloxazolidin-3-yl]propan-2-yl} carbonodithioate
;
_publ_section_title_footnote
;
?
;
loop_
    _publ_author_name
    _publ_author_footnote
    _publ_author_address
    'Garc\'ia-Merinos, J. Pablo' .
;
\'Area Acad\'emica de Qu\'imica
Universidad Aut\'onoma del Estado de Hidalgo
Carretera Pachuca-Tulancingo Km. 4.5
Mineral de La Reforma, Hidalgo
CP 42076
Mexico
Instituto de Investigaciones Qu\'imico-Biol\'ogicas,
Universidad Michoacana de San Nicol\'as de Hidalgo,
Morelia, Michoac\'an,
CP 58000, Mexico
;
    'L\'opez-Ruiz, Heraclio' .
;
\'Area Acad\'emica de Qu\'imica
Universidad Aut\'onoma del Estado de Hidalgo
Carretera Pachuca-Tulancingo Km. 4.5
Mineral de La Reforma, Hidalgo
CP 42076
Mexico
;
    'L\'opez, Yliana' .
;
Instituto de Investigaciones Qu\'imico-Biol\'ogicas,
Universidad Michoacana de San Nicol\'as de Hidalgo,
Morelia, Michoac\'an, CP 58000, Mexico
;
    'Rojas-Lima, Susana' .
;
\'Area Acad\'emica de Qu\'imica
Universidad Aut\'onoma del Estado de Hidalgo
Carretera Pachuca-Tulancingo Km. 4.5
Mineral de La Reforma, Hidalgo
CP 42076
Mexico
;
_publ_section_synopsis
;
?
;
_database_code_depnum_ccdc_archive     'CCDC 995594'
_chemical_name_systematic
;\
<i>O</i>-Ethyl
<i>S</i>-{(<i>S</i>)-1-oxo-1-[(<i>R</i>)-2-oxo-4-phenyloxazolidin-3-yl]\
propan-2-yl} carbonodithioate
;
_chemical_name_common     ?
_chemical_formula_moiety     'C15 H17 N O4 S2'
_chemical_formula_sum     'C15 H17 N O4 S2'
_chemical_formula_iupac     'C15 H17 N O4 S2'
_chemical_formula_weight     339.42
_chemical_melting_point     ?
_symmetry_cell_setting     monoclinic
_symmetry_space_group_name_H-M     'P 21'
_symmetry_space_group_name_Hall     'P 2yb'
loop_
    _symmetry_equiv_pos_as_xyz
    'x, y, z'
    '-x, y+1/2, -z'
_cell_length_a     10.8558(15)
_cell_length_b     6.1867(9)
_cell_length_c     12.3057(17)
_cell_angle_alpha     90.00
_cell_angle_beta     94.911(4)
_cell_angle_gamma     90.00
_cell_volume     823.4(2)
_cell_formula_units_Z     2
_cell_measurement_reflns_used     1321
_cell_measurement_theta_min     1.66
_cell_measurement_theta_max     25.97
_cell_measurement_temperature     293(2)
_exptl_crystal_description     block
_exptl_crystal_colour     colourless
_exptl_crystal_size_max     0.2
_exptl_crystal_size_mid     0.17
_exptl_crystal_size_min     0.16
_exptl_crystal_density_diffrn     1.369
_exptl_crystal_density_meas     ?
_exptl_crystal_density_method     'not measured'
_exptl_crystal_F_000     356
_exptl_absorpt_coefficient_mu     0.339
_exptl_absorpt_correction_type     none
_exptl_absorpt_process_details     ?
_exptl_absorpt_correction_T_min     ?
_exptl_absorpt_correction_T_max     ?
_exptl_special_details
;
Spectroscopic data for the title compound:
^1^H NMR (400 MHz, CDCl~3~)\d: 7.2
(m, 5H, CH, arom), 5.6 (q, 1H, CH (H-4), <i>J</i>= 7.3 Hz), 5.4 (dd, CH (H-9),
<i>J^1^</i>= 3.2 Hz, <i>J^2^</i>=8.6 Hz), 4.7 (t, 1H (H-8a), CH~2~, <i>J</i>=
8.8 Hz), 4.6 (m, 2H, CH~2~(H-2)), 4.3 (dd, 1H (H-8 b), <i>J^1^</i>= 3.2 Hz,
<i>J^2^</i>= 8.6 Hz), 1.4 (d,3<i>H</i>,CH~3~ (H-5), <i>J</i>= 7.3 Hz), 1.4
(t, 3H,CH~3~ (H-1), <i>J</i>= 7.3 Hz); ^13^C NMR (100 MHz, CDCl~3~) \d: 213
(CS), 171.05 (CO), 153.53 (CO), 138.74 (C), 129.33 (CH), 128.93 (2CH), 125.90
(CH), 70.35 (2CH~2~), 58.03 (CH), 57.94 (CH), 47.20 (CH), 15.80 (CH~3~), 13.60
(CH~3~).
;
_diffrn_ambient_temperature     293(2)
_diffrn_radiation_type     MoK\a
_diffrn_radiation_wavelength     0.71073
_diffrn_radiation_source     'fine-focus sealed tube'
_diffrn_radiation_monochromator     graphite
_diffrn_measurement_device_type     'Bruker SMART CCD'
_diffrn_measurement_method     '\f and \w scans'
_diffrn_detector_area_resol_mean     ?
_diffrn_reflns_number     10191
_diffrn_reflns_av_R_equivalents     0.1518
_diffrn_reflns_av_sigmaI/netI     0.1419
_diffrn_reflns_theta_min     1.66
_diffrn_reflns_theta_max     25.97
_diffrn_reflns_theta_full     25.97
_diffrn_measured_fraction_theta_max     1.000
_diffrn_measured_fraction_theta_full     1.000
_diffrn_reflns_limit_h_min     -13
_diffrn_reflns_limit_h_max     13
_diffrn_reflns_limit_k_min     -7
_diffrn_reflns_limit_k_max     7
_diffrn_reflns_limit_l_min     -15
_diffrn_reflns_limit_l_max     15
_diffrn_standards_number     ?
_diffrn_standards_interval_count     ?
_diffrn_standards_interval_time     ?
_diffrn_standards_decay_%     ?
_refine_special_details
;
Refinement of <i>F</i>^2^ against ALL reflections. The weighted <i>R</i>-factor
<i>wR</i> and goodness of fit <i>S</i> are based on <i>F</i>^2^, conventional
<i>R</i>-factors <i>R</i> are based on <i>F</i>, with <i>F</i> set to zero for
negative <i>F</i>^2^. The threshold expression of <i>F</i>^2^ >
2\s(<i>F</i>^2^) is used only for calculating <i>R</i>-factors(gt) <i>etc</i>.
and is not relevant to the choice of reflections for refinement.
<i>R</i>-factors based on <i>F</i>^2^ are statistically about twice as large
as those based on <i>F</i>, and <i>R</i>- factors based on ALL data will be
even larger.
;
_reflns_number_total     3223
_reflns_number_gt     1681
_reflns_threshold_expression     I>2\s(I)
_refine_ls_structure_factor_coef     Fsqd
_refine_ls_matrix_type     full
_refine_ls_R_factor_all     0.1195
_refine_ls_R_factor_gt     0.0665
_refine_ls_wR_factor_gt     0.1489
_refine_ls_wR_factor_ref     0.1908
_refine_ls_goodness_of_fit_ref     0.871
_refine_ls_restrained_S_all     0.871
_refine_ls_number_reflns     3223
_refine_ls_number_parameters     201
_refine_ls_number_restraints     1
_refine_ls_hydrogen_treatment     constr
_refine_ls_weighting_scheme     calc
_refine_ls_weighting_details
                 'calc w=1/[\s^2^(Fo^2^)+(0.0945P)^2^] where P=(Fo^2^+2Fc^2^)/3'
_atom_sites_solution_hydrogens     geom
_atom_sites_solution_primary     direct
_atom_sites_solution_secondary     difmap
_refine_ls_shift/su_max     0.000
_refine_ls_shift/su_mean     0.000
_refine_diff_density_max     0.380
_refine_diff_density_min     -0.350
_refine_ls_extinction_method     none
_refine_ls_extinction_coef     ?
_refine_ls_abs_structure_details     'Flack (1983), 6968 Friedel pairs'
_refine_ls_abs_structure_Flack     0.08(18)
loop_
    _atom_type_symbol
    _atom_type_description
    _atom_type_scat_dispersion_real
    _atom_type_scat_dispersion_imag
    _atom_type_scat_source
    'C' 'C' 0.0033 0.0016
                         'International Tables Vol C Tables 4.2.6.8 and 6.1.1.4'
    'H' 'H' 0.0000 0.0000
                         'International Tables Vol C Tables 4.2.6.8 and 6.1.1.4'
    'N' 'N' 0.0061 0.0033
                         'International Tables Vol C Tables 4.2.6.8 and 6.1.1.4'
    'O' 'O' 0.0106 0.0060
                         'International Tables Vol C Tables 4.2.6.8 and 6.1.1.4'
    'S' 'S' 0.1246 0.1234
                         'International Tables Vol C Tables 4.2.6.8 and 6.1.1.4'
_computing_data_collection     'SMART (Bruker, 1999)'
_computing_cell_refinement     'SAINT (Bruker, 1999)'
_computing_data_reduction     'SAINT (Bruker, 1999)'
_computing_structure_solution     'SHELXS97 (Sheldrick 2008)'
_computing_structure_refinement     'SHELXL97 (Sheldrick, 2008)'
_computing_molecular_graphics
                  'PLATON (Spek, 2009) and Mercury (Macrae <i>et al.</i>, 2008)'
_computing_publication_material
                            'WinGX (Farrugia, 2012) and publcif (Westrip, 2010)'
loop_
    _atom_site_type_symbol
    _atom_site_label
    _atom_site_fract_x
    _atom_site_fract_y
    _atom_site_fract_z
    _atom_site_U_iso_or_equiv
    _atom_site_adp_type
    _atom_site_calc_flag
    _atom_site_refinement_flags
    _atom_site_occupancy
    _atom_site_symmetry_multiplicity
    _atom_site_disorder_assembly
    _atom_site_disorder_group
    C C1 0.8431(7) 0.9153(19) 1.0271(7) 0.101(3) Uani d . 1 1 . .
    H H1A 0.8415 0.9226 0.9491 0.151 Uiso calc R 1 1 . .
    H H1B 0.9209 0.9693 1.0591 0.151 Uiso calc R 1 1 . .
    H H1C 0.7772 1.0015 1.0513 0.151 Uiso calc R 1 1 . .
    C C2 0.8275(6) 0.6889(16) 1.0609(6) 0.082(2) Uani d . 1 1 . .
    H H2A 0.8932 0.6011 1.0354 0.098 Uiso calc R 1 1 . .
    H H2B 0.8328 0.6804 1.1399 0.098 Uiso calc R 1 1 . .
    C C3 0.6967(6) 0.5034(10) 0.9216(5) 0.0560(17) Uani d . 1 1 . .
    C C4 0.5331(5) 0.2814(10) 0.7734(5) 0.0479(15) Uani d . 1 1 . .
    H H4 0.6011 0.3210 0.7298 0.057 Uiso calc R 1 1 . .
    C C5 0.5440(7) 0.0432(10) 0.8030(6) 0.069(2) Uani d . 1 1 . .
    H H5A 0.4763 0.0023 0.8439 0.103 Uiso calc R 1 1 . .
    H H5B 0.6206 0.0185 0.8462 0.103 Uiso calc R 1 1 . .
    H H5C 0.5421 -0.0415 0.7375 0.103 Uiso calc R 1 1 . .
    C C6 0.4117(6) 0.3295(9) 0.7086(5) 0.0459(14) Uani d . 1 1 . .
    C C7 0.4827(6) 0.1846(9) 0.5343(5) 0.0481(15) Uani d . 1 1 . .
    C C8 0.2958(6) 0.1740(13) 0.4298(5) 0.0613(17) Uani d . 1 1 . .
    H H8A 0.2566 0.0348 0.4153 0.074 Uiso calc R 1 1 . .
    H H8B 0.2653 0.2748 0.3734 0.074 Uiso calc R 1 1 . .
    C C9 0.2687(5) 0.2584(10) 0.5439(4) 0.0458(14) Uani d . 1 1 . .
    H H9 0.2434 0.4104 0.5388 0.055 Uiso calc R 1 1 . .
    C C10 0.1727(5) 0.1287(9) 0.5970(4) 0.0420(14) Uani d . 1 1 . .
    C C11 0.0555(5) 0.2134(10) 0.6019(5) 0.0516(16) Uani d . 1 1 . .
    H H11 0.0357 0.3479 0.5715 0.062 Uiso calc R 1 1 . .
    C C12 -0.0328(6) 0.0959(11) 0.6529(6) 0.0632(19) Uani d . 1 1 . .
    H H12 -0.1116 0.1528 0.6567 0.076 Uiso calc R 1 1 . .
    C C13 -0.0047(6) -0.1024(13) 0.6975(5) 0.066(2) Uani d . 1 1 . .
    H H13 -0.0641 -0.1776 0.7324 0.080 Uiso calc R 1 1 . .
    C C14 0.1105(7) -0.1919(11) 0.6912(6) 0.0673(19) Uani d . 1 1 . .
    H H14 0.1292 -0.3279 0.7204 0.081 Uiso calc R 1 1 . .
    C C15 0.1990(5) -0.0740(13) 0.6399(5) 0.0583(15) Uani d . 1 1 . .
    H H15 0.2770 -0.1332 0.6346 0.070 Uiso calc R 1 1 . .
    N N1 0.3934(4) 0.2412(7) 0.6027(4) 0.0423(11) Uani d . 1 1 . .
    O O1 0.7069(4) 0.6056(9) 1.0155(4) 0.0770(15) Uani d . 1 1 . .
    O O2 0.3286(4) 0.4268(9) 0.7448(3) 0.0631(11) Uani d . 1 1 . .
    O O3 0.5918(4) 0.1651(7) 0.5559(4) 0.0566(12) Uani d . 1 1 . .
    O O4 0.4291(4) 0.1544(7) 0.4330(3) 0.0551(11) Uani d . 1 1 . .
    S S1 0.80766(14) 0.4339(4) 0.84599(14) 0.0760(6) Uani d . 1 1 . .
    S S2 0.53803(14) 0.4534(3) 0.89279(13) 0.0631(5) Uani d . 1 1 . .
loop_
    _atom_site_aniso_label
    _atom_site_aniso_U_11
    _atom_site_aniso_U_22
    _atom_site_aniso_U_33
    _atom_site_aniso_U_12
    _atom_site_aniso_U_13
    _atom_site_aniso_U_23
    C1 0.068(5) 0.143(8) 0.091(6) -0.024(6) -0.002(4) 0.019(7)
    C2 0.054(4) 0.126(8) 0.063(4) 0.001(4) -0.010(4) -0.019(5)
    C3 0.049(3) 0.072(5) 0.046(4) 0.001(3) 0.002(3) 0.003(3)
    C4 0.040(3) 0.054(4) 0.051(3) 0.004(3) 0.011(3) -0.003(3)
    C5 0.081(5) 0.067(5) 0.057(4) 0.006(4) 0.000(4) 0.006(3)
    C6 0.048(3) 0.043(3) 0.048(4) -0.006(3) 0.011(3) -0.002(3)
    C7 0.057(4) 0.038(3) 0.051(4) -0.003(3) 0.016(3) 0.002(3)
    C8 0.053(4) 0.083(5) 0.048(4) -0.002(3) 0.005(3) -0.002(4)
    C9 0.041(3) 0.050(3) 0.046(3) -0.002(3) 0.005(3) 0.002(3)
    C10 0.045(3) 0.039(3) 0.042(3) -0.004(3) 0.003(3) -0.003(3)
    C11 0.049(4) 0.056(4) 0.049(4) 0.007(3) 0.003(3) -0.002(3)
    C12 0.040(3) 0.076(5) 0.075(5) -0.007(4) 0.010(3) -0.013(4)
    C13 0.056(4) 0.085(6) 0.060(4) -0.034(4) 0.016(3) -0.003(4)
    C14 0.060(4) 0.070(5) 0.071(4) -0.009(4) 0.000(4) 0.007(4)
    C15 0.042(3) 0.060(4) 0.073(4) -0.001(4) 0.010(3) -0.003(4)
    N1 0.034(2) 0.050(3) 0.044(3) 0.000(2) 0.009(2) 0.000(2)
    O1 0.049(3) 0.116(4) 0.065(3) -0.009(3) 0.003(2) -0.028(3)
    O2 0.047(2) 0.088(3) 0.055(2) 0.014(3) 0.0065(19) -0.019(3)
    O3 0.044(3) 0.065(3) 0.063(3) 0.006(2) 0.015(2) -0.006(2)
    O4 0.059(3) 0.061(3) 0.047(3) -0.001(2) 0.017(2) -0.004(2)
    S1 0.0462(9) 0.1207(15) 0.0621(10) -0.0011(13) 0.0095(7) -0.0115(13)
    S2 0.0438(8) 0.0872(12) 0.0585(9) -0.0036(10) 0.0067(7) -0.0216(10)
_geom_special_details
;
All s.u.'s (except the s.u. in the dihedral angle between two l.s. planes) are
estimated using the full covariance matrix. The cell s.u.'s are taken into
account individually in the estimation of s.u.'s in distances, angles and
torsion angles; correlations between s.u.'s in cell parameters are only used
when they are defined by crystal symmetry. An approximate (isotropic)
treatment of cell s.u.'s is used for estimating s.u.'s involving l.s. planes.
;
loop_
    _geom_bond_atom_site_label_1
    _geom_bond_atom_site_label_2
    _geom_bond_site_symmetry_2
    _geom_bond_distance
    _geom_bond_publ_flag
    C1 C2 . 1.475(13) ?
    C1 H1A . 0.9600 ?
    C1 H1B . 0.9600 ?
    C1 H1C . 0.9600 ?
    C2 O1 . 1.472(8) ?
    C2 H2A . 0.9700 ?
    C2 H2B . 0.9700 ?
    C3 O1 . 1.313(7) ?
    C3 S1 . 1.642(6) no
    C3 S2 . 1.756(6) ?
    C4 C6 . 1.511(8) ?
    C4 C5 . 1.520(8) ?
    C4 S2 . 1.811(6) no
    C4 H4 . 0.9800 ?
    C5 H5A . 0.9600 ?
    C5 H5B . 0.9600 ?
    C5 H5C . 0.9600 ?
    C6 O2 . 1.201(7) ?
    C6 N1 . 1.411(7) no
    C7 O3 . 1.198(8) no
    C7 O4 . 1.344(7) no
    C7 N1 . 1.382(7) no
    C8 O4 . 1.449(8) no
    C8 C9 . 1.550(8) ?
    C8 H8A . 0.9700 ?
    C8 H8B . 0.9700 ?
    C9 N1 . 1.483(7) no
    C9 C10 . 1.507(8) ?
    C9 H9 . 0.9800 ?
    C10 C15 . 1.381(9) ?
    C10 C11 . 1.383(8) ?
    C11 C12 . 1.395(9) ?
    C11 H11 . 0.9300 ?
    C12 C13 . 1.367(10) ?
    C12 H12 . 0.9300 ?
    C13 C14 . 1.376(10) ?
    C13 H13 . 0.9300 ?
    C14 C15 . 1.399(9) ?
    C14 H14 . 0.9300 ?
    C15 H15 . 0.9300 ?
loop_
    _geom_angle_atom_site_label_1
    _geom_angle_atom_site_label_2
    _geom_angle_atom_site_label_3
    _geom_angle_site_symmetry_1
    _geom_angle_site_symmetry_3
    _geom_angle
    _geom_angle_publ_flag
    C2 C1 H1A . . 109.5 ?
    C2 C1 H1B . . 109.5 ?
    H1A C1 H1B . . 109.5 ?
    C2 C1 H1C . . 109.5 ?
    H1A C1 H1C . . 109.5 ?
    H1B C1 H1C . . 109.5 ?
    O1 C2 C1 . . 110.2(6) ?
    O1 C2 H2A . . 109.6 ?
    C1 C2 H2A . . 109.6 ?
    O1 C2 H2B . . 109.6 ?
    C1 C2 H2B . . 109.6 ?
    H2A C2 H2B . . 108.1 ?
    O1 C3 S1 . . 127.9(5) ?
    O1 C3 S2 . . 105.7(4) ?
    S1 C3 S2 . . 126.4(4) ?
    C6 C4 C5 . . 111.4(5) ?
    C6 C4 S2 . . 106.1(4) ?
    C5 C4 S2 . . 112.3(5) ?
    C6 C4 H4 . . 109.0 ?
    C5 C4 H4 . . 109.0 ?
    S2 C4 H4 . . 109.0 ?
    C4 C5 H5A . . 109.5 ?
    C4 C5 H5B . . 109.5 ?
    H5A C5 H5B . . 109.5 ?
    C4 C5 H5C . . 109.5 ?
    H5A C5 H5C . . 109.5 ?
    H5B C5 H5C . . 109.5 ?
    O2 C6 N1 . . 119.1(5) no
    O2 C6 C4 . . 123.5(5) ?
    N1 C6 C4 . . 117.3(5) ?
    O3 C7 O4 . . 122.3(5) ?
    O3 C7 N1 . . 128.5(6) no
    O4 C7 N1 . . 109.3(5) no
    O4 C8 C9 . . 105.7(5) ?
    O4 C8 H8A . . 110.6 ?
    C9 C8 H8A . . 110.6 ?
    O4 C8 H8B . . 110.6 ?
    C9 C8 H8B . . 110.6 ?
    H8A C8 H8B . . 108.7 ?
    N1 C9 C10 . . 112.7(5) ?
    N1 C9 C8 . . 100.5(4) ?
    C10 C9 C8 . . 113.9(5) ?
    N1 C9 H9 . . 109.8 ?
    C10 C9 H9 . . 109.8 ?
    C8 C9 H9 . . 109.8 ?
    C15 C10 C11 . . 119.2(5) ?
    C15 C10 C9 . . 121.4(5) ?
    C11 C10 C9 . . 119.3(5) ?
    C10 C11 C12 . . 119.5(6) ?
    C10 C11 H11 . . 120.2 ?
    C12 C11 H11 . . 120.2 ?
    C13 C12 C11 . . 120.6(6) ?
    C13 C12 H12 . . 119.7 ?
    C11 C12 H12 . . 119.7 ?
    C12 C13 C14 . . 120.8(6) ?
    C12 C13 H13 . . 119.6 ?
    C14 C13 H13 . . 119.6 ?
    C13 C14 C15 . . 118.5(7) ?
    C13 C14 H14 . . 120.7 ?
    C15 C14 H14 . . 120.7 ?
    C10 C15 C14 . . 121.3(6) ?
    C10 C15 H15 . . 119.4 ?
    C14 C15 H15 . . 119.4 ?
    C7 N1 C6 . . 127.6(5) no
    C7 N1 C9 . . 112.3(5) no
    C6 N1 C9 . . 118.2(4) ?
    C3 O1 C2 . . 120.5(5) ?
    C7 O4 C8 . . 111.5(5) ?
    C3 S2 C4 . . 103.2(3) ?
loop_
    _geom_torsion_atom_site_label_1
    _geom_torsion_atom_site_label_2
    _geom_torsion_atom_site_label_3
    _geom_torsion_atom_site_label_4
    _geom_torsion_site_symmetry_1
    _geom_torsion_site_symmetry_2
    _geom_torsion_site_symmetry_3
    _geom_torsion_site_symmetry_4
    _geom_torsion
    _geom_torsion_publ_flag
    C5 C4 C6 O2 . . . . 108.2(7) ?
    S2 C4 C6 O2 . . . . -14.3(7) ?
    C5 C4 C6 N1 . . . . -67.3(7) ?
    S2 C4 C6 N1 . . . . 170.3(4) ?
    O4 C8 C9 N1 . . . . -8.7(6) ?
    O4 C8 C9 C10 . . . . -129.5(5) ?
    N1 C9 C10 C15 . . . . -40.0(8) ?
    C8 C9 C10 C15 . . . . 73.6(7) ?
    N1 C9 C10 C11 . . . . 140.7(5) ?
    C8 C9 C10 C11 . . . . -105.7(6) ?
    C15 C10 C11 C12 . . . . 1.9(9) ?
    C9 C10 C11 C12 . . . . -178.7(5) ?
    C10 C11 C12 C13 . . . . -0.3(10) ?
    C11 C12 C13 C14 . . . . -1.2(10) ?
    C12 C13 C14 C15 . . . . 1.1(10) ?
    C11 C10 C15 C14 . . . . -2.0(9) ?
    C9 C10 C15 C14 . . . . 178.6(6) ?
    C13 C14 C15 C10 . . . . 0.5(10) ?
    O3 C7 N1 C6 . . . . 13.3(10) ?
    O4 C7 N1 C6 . . . . -165.8(5) ?
    O3 C7 N1 C9 . . . . 177.2(6) ?
    O4 C7 N1 C9 . . . . -1.9(6) ?
    O2 C6 N1 C7 . . . . 158.5(6) ?
    C4 C6 N1 C7 . . . . -25.8(8) ?
    O2 C6 N1 C9 . . . . -4.6(8) ?
    C4 C6 N1 C9 . . . . 171.1(5) ?
    C10 C9 N1 C7 . . . . 128.3(5) ?
    C8 C9 N1 C7 . . . . 6.7(6) ?
    C10 C9 N1 C6 . . . . -66.1(6) ?
    C8 C9 N1 C6 . . . . 172.3(5) ?
    S1 C3 O1 C2 . . . . 5.3(10) ?
    S2 C3 O1 C2 . . . . -175.1(6) ?
    C1 C2 O1 C3 . . . . 92.6(8) ?
    O3 C7 O4 C8 . . . . 176.3(6) ?
    N1 C7 O4 C8 . . . . -4.5(6) ?
    C9 C8 O4 C7 . . . . 8.6(7) ?
    O1 C3 S2 C4 . . . . -172.4(5) ?
    S1 C3 S2 C4 . . . . 7.2(5) ?
    C6 C4 S2 C3 . . . . -149.4(4) ?
    C5 C4 S2 C3 . . . . 88.8(5) ?
loop_
    _geom_hbond_atom_site_label_D
    _geom_hbond_atom_site_label_H
    _geom_hbond_atom_site_label_A
    _geom_hbond_site_symmetry_A
    _geom_hbond_distance_DH
    _geom_hbond_distance_HA
    _geom_hbond_distance_DA
    _geom_hbond_angle_DHA
    _geom_hbond_publ_flag
    C4 H4 S1 . 0.98 2.65 3.180(9) 114 yes
    C4 H4 O3 . 0.98 2.34 2.895(10) 115 yes
    C2 H2B Cg 2_657 0.97 2.90 3.807(8) 156 yes
