# Supplementary material for: O-Ethyl S-{(S)-1-oxo-1-[(R)-2-oxo-4-phenyl­oxazolidin-3-yl]propan-2-yl} carbonodi­thio­ate
Source: Acta Crystallogr Sect E Struct Rep Online. 2014 Apr 18;70(Pt 5):o584–5. doi: 10.1107/S1600536814007636 (PMC4011202; doi:10.1107/S1600536814007636)
Supplement: Supplementary file 2 [file e-70-0o584-Isup2.hkl]

#
# h,k,l, Fc-squared, Fo-squared, sigma(Fo-squared) and status flag
#
data_I
_shelx_title ' jpgm in P2(1)'
_shelx_refln_list_code          4
_shelx_F_calc_maximum       75.57
_exptl_crystal_F_000       356.00
_reflns_d_resolution_high  0.8115
 
loop_
 _symmetry_equiv_pos_as_xyz
 'x, y, z'
 '-x, y+1/2, -z'
 
_cell_length_a    10.8558
_cell_length_b     6.1867
_cell_length_c    12.3057
_cell_angle_alpha  90.000
_cell_angle_beta   94.911
_cell_angle_gamma  90.000
 
_shelx_F_squared_multiplier     1.000
 
loop_
 _refln_index_h
 _refln_index_k
 _refln_index_l
 _refln_F_squared_calc
 _refln_F_squared_meas
 _refln_F_squared_sigma
 _refln_observed_status
   1  -7   0        4.03       -2.04      8.16 o
   2  -7   0        0.08        2.92      9.72 o
   3  -7   0        3.91        8.33     12.32 o
   4  -7   0        4.89        9.17     12.66 o
   5  -7   0        2.27       10.37     15.26 o
   0  -6   0       30.35       28.65      8.66 o
   1  -6   0       23.55       28.72      6.66 o
   2  -6   0       12.42       12.84      6.98 o
   3  -6   0       23.99       32.54      9.54 o
   4  -6   0        6.22        6.74      8.92 o
   5  -6   0        2.74       -0.83     10.59 o
   6  -6   0        5.23       11.50     13.85 o
   7  -6   0        4.11       10.89     14.70 o
   8  -6   0        4.84       -8.22     15.31 o
   1  -5   0       12.40       10.19      4.90 o
   2  -5   0        1.43        2.20      4.74 o
   3  -5   0       29.25       26.46      6.04 o
   4  -5   0      217.88      224.68     16.63 o
   5  -5   0       27.17       27.67      8.71 o
   6  -5   0       38.16       52.37     12.41 o
   7  -5   0      104.94      107.68     19.97 o
   8  -5   0       25.73       25.40     20.82 o
   9  -5   0       14.55       12.03     15.31 o
  10  -5   0        4.46       -2.96     15.92 o
   0  -4   0      725.67      715.44     19.42 o
   1  -4   0      129.86      128.53      6.54 o
   2  -4   0        5.61        9.12      3.96 o
   3  -4   0      114.51      101.61      7.03 o
   4  -4   0       18.84       16.62      4.78 o
   5  -4   0      106.58      111.38      9.83 o
   6  -4   0       76.26       66.36      8.81 o
   7  -4   0       30.94       30.43     13.04 o
   8  -4   0       71.28       74.99     16.88 o
   9  -4   0        1.75       -1.27     13.06 o
  10  -4   0        7.27        4.51     14.37 o
  11  -4   0        4.88        6.32     15.53 o
   1  -3   0      131.36      138.71      5.63 o
   2  -3   0       73.17       72.02      5.43 o
   3  -3   0       32.89       28.10      4.95 o
   4  -3   0      391.41      317.46      9.43 o
   5  -3   0      250.35      203.59      8.11 o
   6  -3   0      102.59       83.47      6.39 o
   7  -3   0       43.92       40.72      8.07 o
   8  -3   0        5.32        6.69     10.95 o
   9  -3   0        3.09       -0.73     11.78 o
  10  -3   0       32.06       35.53     15.48 o
  11  -3   0       23.91       12.80     14.75 o
  12  -3   0        6.57       10.95     16.20 o
   0  -2   0       14.30        9.58      3.26 o
   1  -2   0      141.15      138.72      4.51 o
   2  -2   0      179.19      164.37      5.62 o
   3  -2   0      308.89      267.68      7.01 o
   4  -2   0      274.05      251.52     12.21 o
   5  -2   0       46.10       39.59      5.09 o
   6  -2   0      540.96      588.49     54.81 o
   7  -2   0      137.88      150.25     13.87 o
   8  -2   0      135.17      129.63     12.17 o
   9  -2   0      222.74      179.94     20.67 o
  10  -2   0        3.03        7.88     12.56 o
  11  -2   0       69.66       36.16     26.73 o
  12  -2   0       21.19       14.60     15.89 o
   1  -1   0     3835.24     3631.15     60.63 o
   2  -1   0      493.81      535.70     21.53 o
   3  -1   0      507.51      598.48     50.85 o
   4  -1   0     1271.97     1717.48    179.42 o
   5  -1   0      155.13      183.90     20.71 o
   6  -1   0      179.52      232.99     22.64 o
   7  -1   0      440.31      495.50     62.37 o
   8  -1   0      377.21      442.35     53.82 o
   9  -1   0       80.35       76.08      9.29 o
  10  -1   0      174.25      165.75     15.53 o
  11  -1   0      116.94       83.32     18.16 o
  12  -1   0       16.20       29.60     29.62 o
  13  -1   0        8.30       16.24     16.91 o
   1   0   0     2758.75        0.14      1.53 o
   2   0   0      117.19      124.04     10.72 o
   3   0   0     1410.48     1582.23     86.52 o
   4   0   0      281.78      295.35     12.99 o
   5   0   0      215.86      214.86     13.41 o
   6   0   0      147.29      132.86      9.40 o
   7   0   0      274.95      293.46     16.07 o
   8   0   0      668.67      729.28     47.54 o
   9   0   0       22.35       21.97      7.19 o
  10   0   0       72.96       80.01     12.42 o
  11   0   0       55.89       48.10     11.63 o
  12   0   0       34.03       34.66     12.04 o
  13   0   0        0.02        2.97     15.41 o
   1   1   0     3892.53     4012.94     71.30 o
   2   1   0      492.54      666.79     22.89 o
   3   1   0      505.91      663.59     44.54 o
   4   1   0     1265.54     1469.94    140.52 o
   5   1   0      155.70      150.43     11.53 o
   6   1   0      179.60      185.60     24.89 o
   7   1   0      446.09      453.32     18.64 o
   8   1   0      369.32      367.29     19.76 o
   9   1   0       81.01       77.92      9.74 o
  10   1   0      177.45      181.15     13.93 o
  11   1   0      116.13      122.37     12.91 o
  12   1   0       15.94       13.09     10.17 o
  13   1   0        8.29        4.34     12.52 o
   1   2   0      146.32      139.28     12.66 o
   2   2   0      180.84      181.34     15.81 o
   3   2   0      306.78      347.05     14.68 o
   4   2   0      277.17      343.32     16.09 o
   5   2   0       44.87       47.68      8.02 o
   6   2   0      543.98      604.38     66.67 o
   7   2   0      137.27      147.14     10.75 o
   8   2   0      139.91      143.09     14.65 o
   9   2   0      222.17      223.76     22.82 o
  10   2   0        3.01        2.41      8.45 o
  11   2   0       69.41       73.17     11.96 o
  12   2   0       21.65       13.77     10.64 o
   2   3   0       72.29       72.95      9.58 o
   3   3   0       31.88       26.82     12.02 o
   4   3   0      386.77      434.34     20.23 o
   5   3   0      247.00      274.96     25.55 o
   6   3   0      104.21      128.62     24.65 o
   7   3   0       39.95       42.70      8.16 o
   8   3   0        4.81        8.18      7.82 o
   9   3   0        3.23       -2.96      8.05 o
  10   3   0       30.79       42.76     10.61 o
  11   3   0       23.62       25.82     10.76 o
  12   3   0        6.42        6.89     12.97 o
   2   4   0        6.04        9.98     10.05 o
   3   4   0      113.97      116.09     15.53 o
   4   4   0       19.31       23.45      8.99 o
   5   4   0      105.84      139.37     22.05 o
   6   4   0       75.49       84.19     18.32 o
   7   4   0       31.29       29.37      9.08 o
   8   4   0       70.47       71.51     13.27 o
   9   4   0        1.62        1.45      8.96 o
  10   4   0        7.38       -3.96     15.20 o
  11   4   0        5.09       14.27     13.13 o
   1   5   0       12.79       13.12     13.73 o
   2   5   0        1.52        2.41     12.29 o
   3   5   0       29.61       29.30     11.49 o
   4   5   0      216.47      249.28     19.93 o
   5   5   0       27.59       39.73     11.05 o
   6   5   0       38.26       54.75     13.22 o
   7   5   0      106.28      129.67     22.32 o
   8   5   0       25.91       29.06     12.57 o
   9   5   0       14.76       20.26     12.26 o
  10   5   0        4.40        5.91     16.90 o
   1   6   0       24.24       23.93     18.28 o
   2   6   0       12.84       26.49     13.20 o
   3   6   0       24.52       36.88     14.87 o
   4   6   0        5.96        8.27     10.76 o
   5   6   0        2.78        1.47     14.24 o
   6   6   0        5.18        6.47     10.83 o
   7   6   0        4.07       13.64     10.30 o
   8   6   0        5.00        4.53     18.37 o
   1   7   0        4.12        9.33     17.84 o
   2   7   0        0.09       15.24     15.45 o
   3   7   0        3.81       11.93     15.72 o
   4   7   0        4.83        9.15     16.06 o
   5   7   0        2.17        1.35     18.27 o
  -5  -7   1        1.18       10.29     12.81 o
  -4  -7   1        5.67       -4.86     11.73 o
  -3  -7   1        3.52       22.55     10.82 o
  -2  -7   1        7.02       11.00      8.70 o
  -1  -7   1        3.23        2.62      7.67 o
   0  -7   1        0.80        1.49      8.19 o
   1  -7   1        9.84       23.15     10.16 o
   2  -7   1        2.13       -0.35      9.70 o
   3  -7   1        3.31        2.11     11.31 o
   4  -7   1        1.56        6.06     14.98 o
   5  -7   1        6.15       13.46     16.35 o
  -8  -6   1        1.13       14.10     19.20 o
  -7  -6   1        3.05        7.64     11.88 o
  -6  -6   1        0.16        0.73     11.14 o
  -5  -6   1        3.84       -1.34      9.18 o
  -4  -6   1        7.37        9.66      8.95 o
  -3  -6   1        6.12       11.34      7.79 o
  -2  -6   1       37.86       33.61      8.41 o
  -1  -6   1       32.70       27.92      7.16 o
   0  -6   1       10.14       11.03      6.21 o
   1  -6   1       12.35        9.48      6.59 o
   2  -6   1       22.81       12.08      7.57 o
   3  -6   1       26.95       34.91      9.82 o
   4  -6   1       11.64       13.88     10.37 o
   5  -6   1       28.92       20.00     15.84 o
   6  -6   1        0.22        1.52     13.40 o
   7  -6   1       10.80       19.86     15.07 o
   8  -6   1        2.56        5.51     16.20 o
 -10  -5   1        0.48       -5.85     14.61 o
  -9  -5   1        2.27        2.65     14.05 o
  -8  -5   1        0.54        2.79     13.44 o
  -7  -5   1       10.98        8.62     10.74 o
  -6  -5   1        5.12        2.47      8.84 o
  -5  -5   1       72.50       60.53     10.94 o
  -4  -5   1       69.87       79.68      9.04 o
  -3  -5   1       26.08       25.59      6.76 o
  -2  -5   1       54.44       52.94      6.20 o
  -1  -5   1       71.85       65.51      6.46 o
   0  -5   1       85.85       92.75      6.68 o
   1  -5   1        3.70        3.17      5.08 o
   2  -5   1        5.30        6.43      5.30 o
   3  -5   1        2.20        0.58      5.82 o
   4  -5   1        2.54       -2.04      6.10 o
   5  -5   1        4.24       10.50      9.29 o
   6  -5   1        0.79        3.03     12.32 o
   7  -5   1        4.49       11.82     13.81 o
   8  -5   1        4.89        9.59     14.92 o
   9  -5   1       12.43        3.14     15.06 o
 -11  -4   1       31.42       30.18     17.47 o
 -10  -4   1       11.70        7.46     13.98 o
  -9  -4   1       12.46       15.38     13.90 o
  -8  -4   1       54.96       44.91     14.92 o
  -7  -4   1       56.79       38.93     11.69 o
  -6  -4   1       12.16       12.04      7.69 o
  -5  -4   1       23.27       25.47      6.24 o
  -4  -4   1       60.18       57.31      7.04 o
  -3  -4   1       76.02       66.08      6.08 o
  -2  -4   1       40.63       38.16      4.87 o
  -1  -4   1       83.88       71.05      5.49 o
   0  -4   1       46.55       49.85      4.96 o
   1  -4   1       50.28       47.22      4.83 o
   2  -4   1       63.71       64.86      5.92 o
   3  -4   1      122.87      121.87      8.37 o
   4  -4   1       88.85       72.37      7.15 o
   5  -4   1        8.03        5.46      5.71 o
   6  -4   1      101.52       92.87     11.01 o
   7  -4   1       13.20       22.98     12.91 o
   8  -4   1        3.91        7.20     12.12 o
   9  -4   1       28.73       14.72     14.30 o
  10  -4   1        8.64       10.60     14.42 o
  11  -4   1        3.43        2.64     15.70 o
 -12  -3   1        9.18        4.82     15.66 o
 -11  -3   1        3.53        5.49     13.94 o
 -10  -3   1        7.07       11.56     13.36 o
  -9  -3   1       12.12       -1.11     11.60 o
  -8  -3   1       21.17       22.24     11.64 o
  -7  -3   1      251.35      220.88     16.51 o
  -6  -3   1      303.58      264.51     10.38 o
  -5  -3   1       64.90       55.97      6.03 o
  -4  -3   1      252.23      223.85      9.76 o
  -3  -3   1      144.58      128.70      6.84 o
  -2  -3   1      105.89      102.56      5.88 o
  -1  -3   1       81.99       79.08      4.66 o
   0  -3   1      304.14      269.83      7.51 o
   1  -3   1      414.81      398.93      8.93 o
   2  -3   1       32.53       28.51      4.64 o
   3  -3   1        9.40       10.72      5.04 o
   4  -3   1      317.20      289.40     11.33 o
   5  -3   1       27.27       23.28      5.35 o
   6  -3   1       35.15       24.57      5.82 o
   7  -3   1       71.96       58.26      7.22 o
   8  -3   1      276.84      245.51     23.09 o
   9  -3   1       13.94       16.83     11.73 o
  10  -3   1        7.30       23.47     14.96 o
  11  -3   1       15.48       16.35     15.54 o
  12  -3   1        1.63       -6.72     14.51 o
 -12  -2   1        4.32       20.52     15.78 o
 -11  -2   1       39.82       48.30     17.31 o
 -10  -2   1      118.25      103.14     18.78 o
  -9  -2   1       17.39       12.70     11.99 o
  -8  -2   1      135.86      122.16     16.63 o
  -7  -2   1      190.28      187.61     10.33 o
  -6  -2   1       30.56       31.08      3.96 o
  -5  -2   1      125.12      100.09      9.06 o
  -4  -2   1      388.64      355.75      9.33 o
  -3  -2   1     1026.98      985.51     17.66 o
  -2  -2   1     1825.87     1699.32     32.42 o
  -1  -2   1      744.09      775.77     10.45 o
   0  -2   1     5710.87     5386.01     43.74 o
   1  -2   1     2259.05     2134.21     28.27 o
   2  -2   1        8.13        9.52      3.04 o
   3  -2   1      378.98      356.04     18.11 o
   4  -2   1      466.14      433.36     21.85 o
   5  -2   1      321.46      353.12     38.57 o
   6  -2   1       42.97       41.97      6.15 o
   7  -2   1       47.32       48.08      7.54 o
   8  -2   1       29.60       28.27      7.04 o
   9  -2   1       23.23       28.66     12.65 o
  10  -2   1       59.39       58.46     15.53 o
  11  -2   1        5.33        3.71     13.48 o
  12  -2   1       20.32       33.35     15.82 o
 -13  -1   1        0.29       -7.40     15.15 o
 -12  -1   1        5.30       -2.82     12.67 o
 -11  -1   1       15.47       27.50     14.04 o
 -10  -1   1       29.07       22.99     11.26 o
  -9  -1   1       83.92       85.73      8.74 o
  -8  -1   1       89.47      105.49     11.07 o
  -7  -1   1      293.42      336.22     45.55 o
  -6  -1   1      195.12      201.51     14.39 o
  -5  -1   1      331.64      390.30     39.24 o
  -4  -1   1       48.52       55.04      5.52 o
  -3  -1   1      314.61      295.74     27.78 o
  -2  -1   1      995.25      974.96     67.29 o
  -1  -1   1     4121.44     4110.35    129.17 o
   0  -1   1     2807.36     2716.21     42.79 o
   1  -1   1      489.07      495.17     27.24 o
   2  -1   1     1644.63     1992.30    207.29 o
   3  -1   1       90.02       88.05      8.62 o
   4  -1   1       67.84       74.93     11.82 o
   5  -1   1      930.90     1223.62    128.52 o
   6  -1   1        1.25        4.04      5.41 o
   7  -1   1       48.86       52.09      8.89 o
   8  -1   1      296.52      337.72     42.10 o
   9  -1   1       23.50       17.88      7.44 o
  10  -1   1       45.02       37.76      9.20 o
  11  -1   1       76.71       83.88     18.08 o
  12  -1   1        3.04        2.92     14.30 o
  13  -1   1        0.56       11.65     16.24 o
 -13   0   1       10.76        8.26     16.24 o
 -12   0   1       10.18        4.52     14.25 o
 -11   0   1      268.19      278.69     28.98 o
 -10   0   1       84.50       85.77     10.17 o
  -9   0   1      111.95      130.12     10.62 o
  -8   0   1      348.43      349.52     24.43 o
  -7   0   1      308.55      269.74     25.22 o
  -6   0   1      336.01      311.15     20.88 o
  -5   0   1      149.33      162.46      8.01 o
  -4   0   1      588.22      546.33     45.48 o
  -3   0   1      821.21      916.82    106.03 o
  -2   0   1     1703.15     1990.82    272.87 o
  -1   0   1        0.09        1.02      1.26 o
   0   0   1      429.73       -0.74      0.84 o
   1   0   1       99.09      129.62     15.83 o
   2   0   1      192.06      227.31     16.81 o
   3   0   1     1623.81     2074.82    136.92 o
   4   0   1     1371.29     1543.71     83.07 o
   5   0   1     2245.41     2700.41    146.88 o
   6   0   1     1157.91     1296.13     86.22 o
   7   0   1      500.42      556.97     55.25 o
   8   0   1        9.18        4.29      6.09 o
   9   0   1        5.55        6.69      6.66 o
  10   0   1        3.90        8.87      7.86 o
  11   0   1        2.50       -5.01      9.31 o
  12   0   1       71.29       72.90     15.14 o
  13   0   1       36.02       45.14     17.85 o
 -13   1   1        0.30        5.30     12.66 o
 -12   1   1        5.42        2.67     11.19 o
 -11   1   1       15.40       16.46      9.23 o
 -10   1   1       27.99       32.43      9.03 o
  -9   1   1       84.73       88.33      9.97 o
  -8   1   1       89.57       83.67      8.98 o
  -7   1   1      291.65      286.66     18.21 o
  -6   1   1      194.32      174.33     12.00 o
  -5   1   1      330.04      424.98     19.52 o
  -4   1   1       40.28       63.18      8.06 o
  -3   1   1      299.92      374.90     14.74 o
  -2   1   1      996.15     1262.11     23.59 o
  -1   1   1     4095.66     4336.41     99.39 o
   0   1   1     2754.62     2921.40     32.97 o
   1   1   1      491.13      529.65     12.97 o
   2   1   1     1645.95     2222.80    222.63 o
   3   1   1       90.04       86.36      9.19 o
   4   1   1       64.26       61.90      5.65 o
   5   1   1      910.85     1092.84     69.48 o
   6   1   1        1.10        0.00      5.90 o
   7   1   1       49.50       44.20      7.14 o
   8   1   1      292.50      312.86     29.62 o
   9   1   1       24.32       25.34      7.97 o
  10   1   1       43.65       42.91      9.44 o
  11   1   1       78.24       94.14     12.09 o
  12   1   1        2.98        6.84      9.83 o
  13   1   1        0.54        1.45     12.51 o
 -12   2   1        4.43        7.81     10.46 o
 -11   2   1       41.34       47.44     11.05 o
 -10   2   1      115.44      100.64     11.92 o
  -9   2   1       17.39       11.87      7.60 o
  -8   2   1      131.13      137.35     14.45 o
  -7   2   1      189.21      186.97     18.44 o
  -6   2   1       29.26       49.28     10.48 o
  -5   2   1      123.00      161.15     20.29 o
  -4   2   1      384.49      532.64     21.08 o
  -3   2   1     1006.08     1207.38     28.76 o
  -2   2   1     1816.59     1922.98     34.34 o
  -1   2   1      742.75      736.06     29.45 o
   1   2   1     2279.50     2117.44     49.63 o
   2   2   1        7.66       14.84      4.01 o
   3   2   1      380.17      429.54     47.28 o
   4   2   1      468.78      523.72     56.87 o
   5   2   1      322.43      394.71     36.25 o
   6   2   1       42.99       43.51      6.96 o
   7   2   1       43.42       48.26      7.52 o
   8   2   1       29.98       27.33      7.71 o
   9   2   1       22.87       20.37      8.48 o
  10   2   1       59.09       58.21     10.50 o
  11   2   1        5.30        4.93      9.59 o
  12   2   1       21.05       15.48     10.46 o
 -12   3   1        8.91       15.91     11.40 o
 -11   3   1        3.45       -0.22     11.56 o
 -10   3   1        7.77        1.21      9.08 o
  -9   3   1       12.13       11.67      8.71 o
  -8   3   1       20.84       15.64      8.24 o
  -7   3   1      255.34      275.18     41.20 o
  -6   3   1      305.95      367.07     30.53 o
  -5   3   1       64.59       87.06     12.20 o
  -4   3   1      246.43      281.47     17.95 o
  -3   3   1      143.89      149.44     14.46 o
  -2   3   1      107.89      110.38     11.62 o
   2   3   1       32.90       38.48      6.92 o
   3   3   1        8.81        7.12      6.65 o
   4   3   1      315.03      371.93     28.29 o
   5   3   1       30.08       29.80      6.56 o
   6   3   1       35.25       45.05      7.40 o
   7   3   1       72.27       88.15      9.54 o
   8   3   1      274.67      306.75     25.00 o
   9   3   1       13.58        1.91      8.05 o
  10   3   1        7.23        3.63      9.29 o
  11   3   1       16.60       34.18     13.50 o
  12   3   1        1.77        2.49     13.36 o
 -11   4   1       31.35       44.34     14.56 o
 -10   4   1       11.72       16.69     10.35 o
  -9   4   1       12.70       15.26      9.74 o
  -8   4   1       57.70       56.97     13.25 o
  -7   4   1       58.90       73.94     15.60 o
  -6   4   1       12.18       18.86     10.69 o
  -5   4   1       23.76       23.23     10.66 o
  -4   4   1       60.85       66.71     11.82 o
  -3   4   1       78.56       82.72     12.21 o
  -2   4   1       42.06       44.75     13.78 o
   2   4   1       64.83       60.18     10.39 o
   3   4   1      122.59      135.73     10.95 o
   4   4   1       90.82      102.23     10.33 o
   5   4   1        7.59        4.83      6.79 o
   6   4   1      102.11      133.61     31.88 o
   7   4   1       14.62       17.21      8.01 o
   8   4   1        4.07        7.06      9.75 o
   9   4   1       29.19       24.67     11.73 o
  10   4   1        8.77       12.83     11.64 o
  11   4   1        3.40        9.48     18.34 o
 -10   5   1        0.54        9.61     13.26 o
  -9   5   1        2.28       19.11     12.39 o
  -8   5   1        0.56       -1.03      9.69 o
  -7   5   1       10.15       21.14     10.24 o
  -6   5   1        5.27       14.92     13.28 o
  -5   5   1       71.33       84.35     16.23 o
  -4   5   1       72.57       92.14     15.19 o
  -3   5   1       25.23       17.55     10.84 o
  -2   5   1       53.80       43.03     16.39 o
  -1   5   1       72.44       74.38     19.32 o
   1   5   1        3.49       -4.91      9.27 o
   2   5   1        5.33        6.59      9.27 o
   3   5   1        2.26        8.62      8.36 o
   4   5   1        2.39        1.73      8.46 o
   5   5   1        4.12       -1.91      8.26 o
   6   5   1        0.79       -4.17      8.40 o
   7   5   1        4.77        6.05     10.63 o
   8   5   1        4.82       19.86     16.26 o
   9   5   1       12.18       24.59     21.21 o
  -8   6   1        1.05        8.61     10.43 o
  -7   6   1        2.92       11.55     10.55 o
  -6   6   1        0.18       -1.77     20.60 o
  -5   6   1        3.83        9.99     13.76 o
  -4   6   1        7.17        1.56     12.88 o
  -3   6   1        5.85        3.26     12.83 o
  -2   6   1       37.54       50.83     14.93 o
  -1   6   1       32.39       27.14     13.47 o
   0   6   1        9.92        3.13     18.35 o
   1   6   1       12.08       11.34     12.53 o
   2   6   1       22.49       13.77     10.28 o
   3   6   1       26.19       40.54     14.69 o
   4   6   1       11.71       17.37     12.33 o
   5   6   1       28.60       31.12     13.70 o
   6   6   1        0.25       -3.38     15.41 o
   7   6   1       10.92       25.68     18.47 o
   8   6   1        2.57        6.51     17.77 o
  -5   7   1        1.14        3.12     17.55 o
  -4   7   1        5.58        5.81     16.01 o
  -3   7   1        3.55        5.25     15.16 o
  -2   7   1        7.06       15.53     14.98 o
  -1   7   1        3.18        5.41     18.94 o
   0   7   1        0.86        5.59     14.61 o
   1   7   1        9.75       13.79     14.72 o
   2   7   1        2.11        2.35     15.19 o
   3   7   1        3.28       -6.58     15.79 o
   4   7   1        1.51        5.99     16.76 o
   5   7   1        6.30       10.78     17.87 o
  -5  -7   2        0.94       -2.30     10.70 o
  -4  -7   2        0.64        2.58      9.96 o
  -3  -7   2        2.53        1.89      9.97 o
  -2  -7   2        6.23       23.17     10.63 o
  -1  -7   2        3.31       13.84      8.87 o
   0  -7   2       15.77       19.06     12.02 o
   1  -7   2        1.75        3.22      9.71 o
   2  -7   2        3.85        3.38     11.39 o
   3  -7   2        0.97        8.21     12.03 o
   4  -7   2        2.82       14.60     16.02 o
  -8  -6   2        5.63        2.36     13.18 o
  -7  -6   2       16.01       34.06     13.51 o
  -6  -6   2       10.78        6.17     10.36 o
  -5  -6   2        0.47        4.29      9.40 o
  -4  -6   2       43.92       36.44     10.39 o
  -3  -6   2        0.52        3.96      7.48 o
  -2  -6   2       10.61        2.27      7.15 o
  -1  -6   2       33.36       34.38      7.26 o
   0  -6   2        6.49        8.21      6.05 o
   1  -6   2       10.27        7.33      7.23 o
   2  -6   2        4.78        4.50      8.33 o
   3  -6   2        4.94        7.99      9.96 o
   4  -6   2       29.62       17.87     11.18 o
   5  -6   2        4.42        4.11     12.89 o
   6  -6   2       19.04       24.08     14.40 o
   7  -6   2        1.91       -1.26     14.79 o
 -10  -5   2        3.11        0.44     15.49 o
  -9  -5   2        0.37        2.56     14.42 o
  -8  -5   2        2.62       13.26     11.87 o
  -7  -5   2       22.63       17.36     10.27 o
  -6  -5   2       49.28       57.74     11.14 o
  -5  -5   2       49.77       49.72     10.19 o
  -4  -5   2        0.90       -2.75      6.20 o
  -3  -5   2      114.19      108.14      9.54 o
  -2  -5   2        9.38        6.80      5.37 o
  -1  -5   2        9.65        7.56      5.27 o
   0  -5   2       57.39       63.44      6.45 o
   1  -5   2       43.35       39.58      6.38 o
   2  -5   2       27.66       34.29      7.80 o
   3  -5   2      108.88      103.84     10.52 o
   4  -5   2       44.20       33.89      8.32 o
   5  -5   2       36.79       30.08      9.95 o
   6  -5   2        8.01        4.30      9.44 o
   7  -5   2        2.64       -5.49     13.15 o
   8  -5   2       30.89       28.94     15.77 o
   9  -5   2        6.41       16.88     16.55 o
 -11  -4   2        8.65        4.85     17.10 o
 -10  -4   2       20.30       17.32     15.05 o
  -9  -4   2        0.73       -1.45     12.89 o
  -8  -4   2       48.61       27.88     10.18 o
  -7  -4   2      182.05      176.22     16.92 o
  -6  -4   2       16.05        7.15      7.44 o
  -5  -4   2       93.35       82.24      7.76 o
  -4  -4   2       56.09       41.70      6.39 o
  -3  -4   2      421.58      407.90     13.95 o
  -2  -4   2      594.29      574.63     15.70 o
  -1  -4   2      178.61      164.01      8.35 o
   0  -4   2      198.18      192.21      8.25 o
   1  -4   2      235.81      220.09      8.62 o
   2  -4   2      122.60      101.21      8.97 o
   3  -4   2       39.38       34.81      6.55 o
   4  -4   2       25.03       17.80      6.03 o
   5  -4   2       56.66       59.80      7.82 o
   6  -4   2       67.31       58.27     10.62 o
   7  -4   2       39.27       34.44      9.93 o
   8  -4   2       34.08       28.98     13.63 o
   9  -4   2       11.44       12.55     14.39 o
  10  -4   2        9.51       17.99     15.88 o
  11  -4   2       13.18        6.05     16.49 o
 -12  -3   2        8.88        8.04     16.85 o
 -11  -3   2       26.91       37.35     16.47 o
 -10  -3   2       11.57        4.25     13.13 o
  -9  -3   2       20.89       18.24     13.14 o
  -8  -3   2       11.38        8.20      7.98 o
  -7  -3   2       48.02       38.76      8.48 o
  -6  -3   2       22.83       22.78      7.18 o
  -5  -3   2       41.35       38.58      7.50 o
  -4  -3   2        4.22        1.31      4.31 o
  -3  -3   2      314.54      278.94     13.27 o
  -2  -3   2      140.60      122.29      8.11 o
  -1  -3   2      182.84      179.54      7.03 o
   0  -3   2     1053.83      996.37     14.91 o
   1  -3   2      407.62      376.89     11.33 o
   2  -3   2      114.93      108.24      8.57 o
   3  -3   2       40.59       38.36      6.33 o
   4  -3   2      178.58      170.18      9.88 o
   5  -3   2      112.94      103.16      8.76 o
   6  -3   2       19.10       19.09      5.96 o
   7  -3   2        7.77        1.82      5.92 o
   8  -3   2      166.77      149.93     14.08 o
   9  -3   2       54.56       43.91     14.84 o
  10  -3   2        5.56        8.85     14.57 o
  11  -3   2       25.25       27.95     15.98 o
 -12  -2   2        1.10        2.41     14.71 o
 -11  -2   2       51.71       41.60     16.31 o
 -10  -2   2       78.28       75.84     16.52 o
  -9  -2   2       33.30       30.23     12.75 o
  -8  -2   2       95.59       79.40     14.11 o
  -7  -2   2      379.02      341.97     15.94 o
  -6  -2   2      123.68      117.72     10.05 o
  -5  -2   2      112.81      108.40      9.91 o
  -4  -2   2     1002.40      950.05     51.63 o
  -3  -2   2      178.08      171.71      8.76 o
  -2  -2   2       15.31       17.18      4.11 o
  -1  -2   2     2875.97     2794.49     73.81 o
   0  -2   2     2923.19     2817.31     30.39 o
   1  -2   2      267.41      207.68      7.35 o
   2  -2   2      152.70      151.11      7.58 o
   3  -2   2      287.41      281.45     23.44 o
   4  -2   2      746.63      775.31     63.33 o
   5  -2   2      262.93      267.00     17.35 o
   6  -2   2       40.92       36.38      6.42 o
   7  -2   2      379.20      389.41     56.37 o
   8  -2   2      175.18      180.45     16.35 o
   9  -2   2       68.24       72.38     10.88 o
  10  -2   2       66.73       48.89     15.54 o
  11  -2   2       25.24       22.14     14.42 o
  12  -2   2       34.14       33.94     16.90 o
 -13  -1   2        0.77       -2.09     15.79 o
 -12  -1   2       21.90       15.92     15.27 o
 -11  -1   2      157.93      160.66     35.89 o
 -10  -1   2       37.45       34.95     19.04 o
  -9  -1   2      185.57      175.54     13.64 o
  -8  -1   2      167.57      187.99     18.25 o
  -7  -1   2      374.39      426.96     44.91 o
  -6  -1   2      966.40     1154.81    110.37 o
  -5  -1   2       34.78       37.13      4.60 o
  -4  -1   2       55.16       52.95      6.09 o
  -3  -1   2     1896.92     1984.74    202.74 o
  -2  -1   2     1332.01     1343.07    142.81 o
  -1  -1   2     1476.30     1608.62    158.60 o
   0  -1   2     4508.59     4719.98    177.80 o
   1  -1   2     2065.66     2088.02    157.35 o
   2  -1   2     1952.74     2191.42    267.24 o
   3  -1   2      803.31      859.39    122.14 o
   4  -1   2     1074.51     1249.44    156.60 o
   5  -1   2      578.46      632.14     80.93 o
   6  -1   2      469.26      568.70     71.00 o
   7  -1   2       34.93       42.66      6.84 o
   8  -1   2      185.20      188.72     20.68 o
   9  -1   2       51.53       52.47     10.24 o
  10  -1   2       71.42       75.57     10.90 o
  11  -1   2       60.96       70.87     13.75 o
  12  -1   2       60.95       50.53     17.51 o
 -13   0   2        4.43       -3.80     15.62 o
 -12   0   2        0.00       -3.68     12.70 o
 -11   0   2       66.33       69.68     12.54 o
 -10   0   2      200.53      209.43     19.17 o
  -9   0   2      245.18      258.55     22.47 o
  -8   0   2      371.11      351.33     30.84 o
  -7   0   2     1259.97     1227.29     52.11 o
  -6   0   2      103.71       98.15     11.14 o
  -5   0   2        0.87       -2.59      3.41 o
  -4   0   2      961.65      964.30    123.01 o
  -3   0   2        0.97        1.86      2.84 o
  -2   0   2      402.91      401.55     50.53 o
  -1   0   2     1124.75     1475.96     99.88 o
   0   0   2      667.41      727.02     62.21 o
   1   0   2     4085.58     4826.72    759.26 o
   2   0   2     1232.87     1399.30    184.99 o
   3   0   2      103.96      103.43      9.28 o
   4   0   2     1445.01     1596.27    128.86 o
   5   0   2      324.46      343.12     26.77 o
   6   0   2       79.51       92.99      8.62 o
   7   0   2       24.11       22.25      6.29 o
   8   0   2      229.45      231.08     21.77 o
   9   0   2      136.94      138.06     11.93 o
  10   0   2      137.11      127.99     18.04 o
  11   0   2       67.82       75.65     12.00 o
  12   0   2        0.45        1.71     12.44 o
  13   0   2        2.58        6.25     16.22 o
 -13   1   2        0.82       -7.12     15.32 o
 -12   1   2       21.92       26.56     12.44 o
 -11   1   2      153.58      162.86     21.40 o
 -10   1   2       37.56       34.84      8.83 o
  -9   1   2      186.04      190.13     12.92 o
  -8   1   2      166.81      168.60     11.41 o
  -7   1   2      378.07      415.93     32.16 o
  -6   1   2      976.78     1166.36     50.44 o
  -5   1   2       35.33       53.70      9.66 o
  -4   1   2       52.43       79.07      9.65 o
  -3   1   2     1874.94     1920.64    377.32 o
  -2   1   2     1334.47     1616.91    137.71 o
  -1   1   2     1489.86     1880.43    195.84 o
   0   1   2     4533.30     5987.25    241.26 o
   1   1   2     2035.04     2510.49     88.13 o
   2   1   2     1953.38     2443.34    153.38 o
   3   1   2      793.16      910.40     60.99 o
   4   1   2     1073.18     1169.41     63.35 o
   5   1   2      590.01      627.67     39.22 o
   6   1   2      467.85      547.70     36.15 o
   7   1   2       33.48       30.54      6.77 o
   8   1   2      183.32      178.73     12.02 o
   9   1   2       49.29       43.28      9.01 o
  10   1   2       71.43       75.49     11.14 o
  11   1   2       60.73       66.31     11.42 o
  12   1   2       60.33       61.10     12.07 o
 -12   2   2        1.05        3.91     10.11 o
 -11   2   2       50.74       51.47     11.18 o
 -10   2   2       76.67       69.56     10.75 o
  -9   2   2       33.90       34.48      8.73 o
  -8   2   2       99.06       95.13     15.33 o
  -7   2   2      389.76      482.21     25.97 o
  -6   2   2      124.19      149.57     15.13 o
  -5   2   2      110.55      142.07     14.97 o
  -4   2   2     1007.54     1209.88     33.00 o
  -3   2   2      177.07      179.29      7.76 o
  -2   2   2       15.96       17.74      3.51 o
  -1   2   2     2866.23     2999.49    138.79 o
   0   2   2     2920.59     3278.04     42.08 o
   1   2   2      265.20      218.61      8.78 o
   2   2   2      151.70      184.37      6.89 o
   3   2   2      284.96      351.02     28.86 o
   4   2   2      745.92      888.20     85.85 o
   5   2   2      259.21      270.99     15.35 o
   6   2   2       40.70       49.87      7.15 o
   7   2   2      378.83      419.25     17.45 o
   8   2   2      175.46      173.27     12.31 o
   9   2   2       69.17       71.69     10.52 o
  10   2   2       68.26       83.06     12.72 o
  11   2   2       24.83       22.38     10.19 o
  12   2   2       34.19       53.01     14.36 o
 -12   3   2        9.01       15.12     11.10 o
 -11   3   2       26.60       30.93     11.03 o
 -10   3   2       11.77       11.79      9.66 o
  -9   3   2       21.10       22.56      9.18 o
  -8   3   2       12.19       22.41     11.67 o
  -7   3   2       47.09       57.99     12.58 o
  -6   3   2       23.28       37.52     10.86 o
  -5   3   2       41.56       42.27     14.22 o
  -4   3   2        4.53        7.73      8.65 o
  -3   3   2      313.11      323.40     12.16 o
  -2   3   2      136.56      133.08      9.80 o
  -1   3   2      180.90      165.18     12.56 o
   0   3   2     1043.78     1145.76     40.53 o
   1   3   2      409.01      397.39     19.92 o
   2   3   2      117.06      124.46      8.48 o
   3   3   2       39.02       43.26      7.46 o
   4   3   2      178.64      221.69     17.46 o
   5   3   2      112.34      141.49      9.40 o
   6   3   2       19.26       23.26      6.47 o
   7   3   2        7.54        9.88      6.74 o
   8   3   2      168.87      186.48     13.36 o
   9   3   2       55.26       58.86     12.64 o
  10   3   2        5.74        9.39     11.78 o
  11   3   2       25.36       23.84     13.46 o
 -11   4   2        8.91       21.08     11.47 o
 -10   4   2       19.71       24.15     12.44 o
  -9   4   2        0.77       -6.30      8.97 o
  -8   4   2       47.27       51.16     11.83 o
  -7   4   2      180.65      295.37     33.71 o
  -6   4   2       16.57       29.56     12.32 o
  -5   4   2       93.87      106.17     14.99 o
  -4   4   2       53.71       53.44     11.74 o
  -3   4   2      424.96      430.53     16.10 o
  -2   4   2      593.34      612.69     23.53 o
  -1   4   2      181.44      193.83     15.41 o
   0   4   2      198.48      207.22     22.04 o
   1   4   2      235.48      200.36     23.43 o
   2   4   2      122.90      116.71      8.91 o
   3   4   2       38.80       44.35      6.95 o
   4   4   2       24.33       26.55      6.71 o
   5   4   2       58.25       68.37     10.53 o
   6   4   2       68.68       71.17     11.37 o
   7   4   2       38.82       36.96     17.30 o
   8   4   2       33.78       33.39     15.50 o
   9   4   2       11.15       12.05     15.26 o
  10   4   2        9.47       12.76     16.03 o
  11   4   2       13.33       36.34     18.98 o
 -10   5   2        3.05       -3.69     12.54 o
  -9   5   2        0.37       -4.22     10.27 o
  -8   5   2        2.58       -0.59     10.07 o
  -7   5   2       22.84       23.54     12.96 o
  -6   5   2       48.87       82.77     20.68 o
  -5   5   2       50.22       62.10     15.17 o
  -4   5   2        1.05        0.17     11.10 o
  -3   5   2      114.00      132.94     16.91 o
  -2   5   2        9.90       18.45     10.16 o
  -1   5   2       10.03       16.89     10.45 o
   0   5   2       57.06       68.83     18.46 o
   1   5   2       44.11       41.18     11.21 o
   2   5   2       27.47       20.66      7.67 o
   3   5   2      108.65      130.31     11.08 o
   4   5   2       43.62       60.52     11.57 o
   5   5   2       36.24       34.82     15.40 o
   6   5   2        7.98       10.05     13.39 o
   7   5   2        2.63       -9.11     13.41 o
   8   5   2       30.87       34.56     17.33 o
   9   5   2        6.28       11.15     19.90 o
  -8   6   2        5.76        7.92      9.88 o
  -7   6   2       16.31       15.38     10.78 o
  -6   6   2       10.52       10.89     15.61 o
  -5   6   2        0.41      -11.78     13.20 o
  -4   6   2       43.43       43.13     15.45 o
  -3   6   2        0.47        2.59     12.66 o
  -2   6   2       10.67        8.21     12.81 o
  -1   6   2       33.32       42.49     14.56 o
   0   6   2        6.53        7.63     19.16 o
   1   6   2       10.26        7.91      9.84 o
   2   6   2        4.72        5.09     10.14 o
   3   6   2        4.89        4.53     14.01 o
   4   6   2       29.66       40.92     16.99 o
   5   6   2        4.25       -8.41     14.46 o
   6   6   2       19.34       19.69     16.38 o
   7   6   2        2.11       10.56     16.77 o
  -5   7   2        0.97       11.54     24.88 o
  -4   7   2        0.68       -2.25     15.29 o
  -3   7   2        2.54       17.11     16.04 o
  -2   7   2        6.08        3.72     14.72 o
  -1   7   2        3.41       22.07     15.00 o
   0   7   2       15.79       12.04     12.22 o
   1   7   2        1.64        4.56     15.31 o
   2   7   2        3.77        0.80     15.41 o
   3   7   2        0.99        4.52     21.00 o
   4   7   2        2.74       -0.22     16.33 o
  -4  -7   3        0.59       -0.52     10.53 o
  -3  -7   3        4.92        7.34     10.35 o
  -2  -7   3        0.90       -3.98     11.43 o
  -1  -7   3        0.14       -1.05     11.60 o
   0  -7   3        3.30        8.21     11.45 o
   1  -7   3        2.14        6.86     10.17 o
   2  -7   3        9.26        3.26     11.80 o
   3  -7   3        6.24        1.87     12.30 o
   4  -7   3        2.95       -1.20     15.67 o
  -8  -6   3       10.03       18.37     14.05 o
  -7  -6   3        8.03        7.67     11.01 o
  -6  -6   3        2.51        4.02      9.77 o
  -5  -6   3        5.46        4.69     10.13 o
  -4  -6   3        6.56       10.03      9.56 o
  -3  -6   3       22.69       28.95      9.84 o
  -2  -6   3       50.17       43.10      9.81 o
  -1  -6   3       22.36       28.92      7.81 o
   0  -6   3        2.57        1.71      6.51 o
   1  -6   3       11.13       15.84      8.82 o
   2  -6   3        5.02        6.22      8.78 o
   3  -6   3       23.88       23.29      9.48 o
   4  -6   3        0.52       -5.35      9.89 o
   5  -6   3       22.63       23.28     11.84 o
   6  -6   3        2.99       10.44     14.64 o
   7  -6   3        9.46       10.06     15.76 o
  -9  -5   3        1.02      -11.58     11.58 o
  -8  -5   3       26.62       20.74     10.80 o
  -7  -5   3       54.32       50.23     11.60 o
  -6  -5   3       40.80       32.47     10.21 o
  -5  -5   3        9.07        8.25      8.39 o
  -4  -5   3        7.70        7.09      7.50 o
  -3  -5   3       12.35        7.40      7.21 o
  -2  -5   3      139.87      138.39     11.40 o
  -1  -5   3       19.05       15.69      6.19 o
   0  -5   3       25.72       23.69      5.97 o
   1  -5   3       57.17       65.82      7.90 o
   2  -5   3       17.88       16.42      7.57 o
   3  -5   3       20.89       29.42      8.38 o
   4  -5   3       24.47       30.72      8.36 o
   5  -5   3       26.96       30.57     10.53 o
   6  -5   3       30.94       18.45     10.62 o
   7  -5   3        3.51        5.29     13.74 o
   8  -5   3        7.11        1.14     14.43 o
   9  -5   3        2.83       -3.40     15.48 o
 -11  -4   3        4.79        4.89     15.75 o
 -10  -4   3       14.02       -1.54     14.14 o
  -9  -4   3        2.37       -3.11      9.52 o
  -8  -4   3       19.78       19.33      9.41 o
  -7  -4   3       29.37       19.43      9.17 o
  -6  -4   3       89.19       96.27     11.40 o
  -5  -4   3       29.87       28.97      7.94 o
  -4  -4   3       48.88       50.39      8.06 o
  -3  -4   3      142.56      147.27     10.83 o
  -2  -4   3      279.68      266.05     11.77 o
  -1  -4   3      114.76       96.42      7.60 o
   0  -4   3      212.49      200.75      9.07 o
   1  -4   3        7.97        3.01      4.25 o
   2  -4   3      215.55      197.28     11.97 o
   3  -4   3       61.31       42.72      7.17 o
   4  -4   3       68.30       65.99      8.21 o
   5  -4   3       90.90       80.84      9.16 o
   6  -4   3       86.88       76.33      9.38 o
   7  -4   3       65.51       61.06     11.74 o
   8  -4   3       35.37       18.27     14.45 o
   9  -4   3        1.23       -0.62     13.82 o
  10  -4   3        4.69       -4.80     15.19 o
 -12  -3   3        0.20        3.37     15.62 o
 -11  -3   3       39.27       47.02     17.32 o
 -10  -3   3       37.64       38.30     15.91 o
  -9  -3   3       29.12       21.08      9.40 o
  -8  -3   3       22.68       21.82      8.98 o
  -7  -3   3       70.64       76.41     10.07 o
  -6  -3   3       15.41       14.66      6.92 o
  -5  -3   3        1.62        4.05      5.69 o
  -4  -3   3       11.09        6.65      5.74 o
  -3  -3   3      593.56      575.30     23.49 o
  -2  -3   3      349.34      323.77     18.61 o
  -1  -3   3      197.64      158.71      8.26 o
   0  -3   3      498.47      459.11     12.36 o
   1  -3   3      541.83      507.08     11.24 o
   2  -3   3       46.04       42.44      7.17 o
   3  -3   3      153.88      133.39      9.42 o
   4  -3   3      230.00      206.63     16.68 o
   5  -3   3       12.81        6.53      5.47 o
   6  -3   3      134.14      121.51      9.85 o
   7  -3   3        7.25        8.54      6.65 o
   8  -3   3        6.29        7.78      7.50 o
   9  -3   3       29.45       15.92     12.60 o
  10  -3   3        2.11       -4.55     13.86 o
  11  -3   3       10.39        1.90     14.48 o
 -12  -2   3       15.59       13.40     15.59 o
 -11  -2   3        9.15        4.77     14.21 o
 -10  -2   3       89.43       70.63     16.89 o
  -9  -2   3       54.39       49.30     11.25 o
  -8  -2   3        2.83        0.21      6.85 o
  -7  -2   3      542.38      516.68     30.43 o
  -6  -2   3      105.92       97.90     12.98 o
  -5  -2   3       19.80       15.38      6.58 o
  -4  -2   3      137.42      138.56     11.26 o
  -3  -2   3      365.44      345.45     27.88 o
  -2  -2   3      805.41      796.86     55.49 o
  -1  -2   3      338.78      315.77      9.44 o
   0  -2   3      112.17      105.10      4.68 o
   1  -2   3      508.83      456.19     37.15 o
   2  -2   3       70.63       55.85      5.69 o
   3  -2   3       78.85       64.04      7.15 o
   4  -2   3       60.85       67.03      7.94 o
   5  -2   3      188.76      190.16     25.01 o
   6  -2   3       30.57       29.68      6.46 o
   7  -2   3      104.23      104.94     11.70 o
   8  -2   3      277.79      270.06     22.18 o
   9  -2   3       57.68       46.99      9.39 o
  10  -2   3       53.45       41.34     14.97 o
  11  -2   3       25.60       24.10     15.61 o
  12  -2   3       31.82       34.78     18.07 o
 -13  -1   3       33.89       27.90     18.05 o
 -12  -1   3       12.45        5.96     14.50 o
 -11  -1   3       88.57       66.29     17.93 o
 -10  -1   3       27.83       19.17     12.67 o
  -9  -1   3      303.54      270.71     20.74 o
  -8  -1   3       98.41       93.50     12.66 o
  -7  -1   3      438.45      458.45     44.75 o
  -6  -1   3       54.54       44.08      5.83 o
  -5  -1   3       72.89       86.07     11.99 o
  -4  -1   3      387.42      414.74     46.75 o
  -3  -1   3       60.53       52.35      5.95 o
  -2  -1   3     1123.02     1149.95    144.13 o
  -1  -1   3     1310.76     1578.16    179.16 o
   0  -1   3     1360.91     1318.58    114.87 o
   1  -1   3      652.45      638.53     62.10 o
   2  -1   3      236.54      238.42     29.09 o
   3  -1   3      570.54      590.99     84.01 o
   4  -1   3     1299.10     1394.56    188.44 o
   5  -1   3      231.17      262.08     25.03 o
   6  -1   3      101.17      111.78     16.06 o
   7  -1   3       98.95      105.86     17.31 o
   8  -1   3        0.51       -1.25      6.37 o
   9  -1   3       23.18       32.64      8.59 o
  10  -1   3        7.46        5.55      8.56 o
  11  -1   3       11.49       12.34      9.87 o
  12  -1   3       53.79       38.05     17.06 o
 -13   0   3        1.29       -8.31     14.89 o
 -12   0   3        5.98       15.65     13.90 o
 -11   0   3       30.77       29.34     11.38 o
 -10   0   3      107.64      100.96     13.13 o
  -9   0   3       71.70       62.58     10.31 o
  -8   0   3        1.44       -1.03      5.62 o
  -7   0   3      281.89      249.40     23.73 o
  -6   0   3      385.71      392.56     43.67 o
  -5   0   3        6.89       10.64      4.48 o
  -4   0   3      265.37      272.06     40.83 o
  -3   0   3     2801.29     2912.49    419.48 o
  -2   0   3     3258.98     3681.27    409.09 o
  -1   0   3     4149.86     5193.79    242.42 o
   0   0   3       12.24        9.94      2.78 o
   1   0   3     1899.43     2087.45    377.56 o
   2   0   3     1508.77     1744.53    266.13 o
   3   0   3      496.04      533.83     77.77 o
   4   0   3      250.32      303.64     37.64 o
   5   0   3      150.22      138.23     17.78 o
   6   0   3      284.49      352.11     38.78 o
   7   0   3       16.31       18.25      6.75 o
   8   0   3      210.15      205.22     26.02 o
   9   0   3        3.59        2.17      7.79 o
  10   0   3       48.63       50.91     10.13 o
  11   0   3       68.26       89.47     12.58 o
  12   0   3        4.28        6.66     10.71 o
 -13   1   3       34.04       30.59     17.91 o
 -12   1   3       12.35       19.89     12.20 o
 -11   1   3       89.49       95.47     14.56 o
 -10   1   3       27.62       31.18      8.91 o
  -9   1   3      302.44      304.47     18.33 o
  -8   1   3      104.33      116.66     13.77 o
  -7   1   3      441.63      508.91     26.61 o
  -6   1   3       53.83       55.23     11.36 o
  -5   1   3       72.36       87.85     18.98 o
  -4   1   3      377.06      394.36     76.98 o
  -3   1   3       59.67       48.24      6.95 o
  -2   1   3     1135.83     1331.46    109.15 o
  -1   1   3     1305.42     1663.36    205.54 o
   0   1   3     1337.98     1883.59    116.55 o
   1   1   3      677.68      899.10     74.91 o
   2   1   3      233.46      222.27     25.12 o
   3   1   3      565.01      558.22     36.50 o
   4   1   3     1302.83     1379.94    113.97 o
   5   1   3      233.43      264.28     19.15 o
   6   1   3      101.78       97.17      8.59 o
   7   1   3       96.23       97.50      9.14 o
   8   1   3        0.52       -1.73      6.45 o
   9   1   3       25.03       25.77      8.80 o
  10   1   3        7.23        5.50      8.67 o
  11   1   3       11.40        7.37     10.38 o
  12   1   3       55.80       61.55     12.85 o
 -12   2   3       14.94        7.37     10.23 o
 -11   2   3        8.81        2.79      9.26 o
 -10   2   3       90.97       93.32     11.70 o
  -9   2   3       53.91       46.47      9.65 o
  -8   2   3        2.71       11.67     10.06 o
  -7   2   3      541.12      663.27     31.22 o
  -6   2   3      103.18      126.37     15.03 o
  -5   2   3       20.23       31.70     10.69 o
  -4   2   3      127.79      152.97     14.85 o
  -3   2   3      380.20      486.85     54.09 o
  -2   2   3      805.52     1023.87     84.61 o
  -1   2   3      343.12      382.63     29.98 o
   0   2   3      119.22      134.36      9.87 o
   1   2   3      510.49      472.90     36.84 o
   2   2   3       70.21       86.38      6.10 o
   3   2   3       81.25       82.44      8.76 o
   4   2   3       63.39       81.98      7.10 o
   5   2   3      199.74      228.77     14.01 o
   6   2   3       30.84       27.14      7.89 o
   7   2   3      103.86      107.73     13.46 o
   8   2   3      275.42      271.35     14.69 o
   9   2   3       58.74       63.63     10.10 o
  10   2   3       52.96       57.00     13.00 o
  11   2   3       25.88       39.43     13.30 o
  12   2   3       31.62       29.22     16.88 o
 -12   3   3        0.20        5.95     11.02 o
 -11   3   3       38.36       45.03     11.72 o
 -10   3   3       36.88       40.58     10.74 o
  -9   3   3       29.37       36.89     13.60 o
  -8   3   3       23.12       36.65     13.29 o
  -7   3   3       69.14      100.63     15.19 o
  -6   3   3       16.33       16.59      9.77 o
  -5   3   3        1.66        3.87      8.17 o
  -4   3   3       10.87       10.60      5.77 o
  -3   3   3      596.50      722.47     34.20 o
  -2   3   3      352.68      379.71     18.66 o
  -1   3   3      198.25      195.59     17.03 o
   0   3   3      510.05      616.91     23.17 o
   1   3   3      548.91      609.35     40.63 o
   2   3   3       44.65       49.37      6.60 o
   3   3   3      154.20      177.64     16.24 o
   4   3   3      224.56      278.22     18.16 o
   5   3   3       12.68       10.59      6.79 o
   6   3   3      132.92      141.61      9.91 o
   7   3   3        7.46       11.74      8.58 o
   8   3   3        6.37        7.60      9.40 o
   9   3   3       28.42       23.52     11.34 o
  10   3   3        2.11        9.76     14.57 o
  11   3   3       10.31        7.83     16.04 o
 -11   4   3        4.94        3.27     10.86 o
 -10   4   3       14.08       36.94     11.34 o
  -9   4   3        2.38        1.17     12.91 o
  -8   4   3       19.51       18.66     12.44 o
  -7   4   3       29.86       44.47     13.80 o
  -6   4   3       90.00      134.28     18.30 o
  -5   4   3       28.95       26.76     11.60 o
  -4   4   3       50.41       48.42      8.37 o
  -3   4   3      136.68      149.58      9.16 o
  -2   4   3      276.90      308.16     13.00 o
  -1   4   3      112.90      116.94     10.44 o
   0   4   3      215.63      244.86     20.80 o
   1   4   3        7.82       11.05      8.74 o
   2   4   3      214.10      235.61     12.52 o
   3   4   3       62.48       62.09      6.97 o
   4   4   3       66.80       67.80     13.90 o
   5   4   3       87.47       95.67     11.24 o
   6   4   3       85.98       71.58     16.43 o
   7   4   3       66.38       69.01     16.97 o
   8   4   3       35.74       41.78     16.28 o
   9   4   3        1.25       -4.90     14.64 o
  10   4   3        4.90       12.31     16.78 o
  -9   5   3        0.99       -2.56     11.41 o
  -8   5   3       27.29       26.69     14.17 o
  -7   5   3       54.80      107.62     27.78 o
  -6   5   3       40.13       30.26     15.19 o
  -5   5   3        9.02       -1.80     12.38 o
  -4   5   3        7.99        7.51     12.35 o
  -3   5   3       11.84       11.84      9.00 o
  -2   5   3      137.17      150.31     11.54 o
  -1   5   3       18.62        8.32      8.52 o
   0   5   3       25.60       30.38     11.68 o
   1   5   3       56.76       65.87     10.44 o
   2   5   3       17.09       20.27      8.94 o
   3   5   3       19.97       42.54     10.50 o
   4   5   3       25.22       40.14     14.04 o
   5   5   3       27.29       42.63     21.59 o
   6   5   3       31.38       23.52     15.12 o
   7   5   3        3.47       13.89     15.56 o
   8   5   3        6.99       -0.43     14.87 o
   9   5   3        2.83       -0.48     22.66 o
  -8   6   3        9.90       20.75     13.09 o
  -7   6   3        7.71       26.72     14.99 o
  -6   6   3        2.76       15.14     16.03 o
  -5   6   3        5.53       19.21     15.19 o
  -4   6   3        6.98       11.16     14.55 o
  -3   6   3       23.33       29.28     14.86 o
  -2   6   3       50.64       46.08     15.95 o
  -1   6   3       22.85       14.24     12.72 o
   0   6   3        2.79        1.85     12.46 o
   1   6   3       11.08        8.46     12.91 o
   2   6   3        5.19       11.86     13.58 o
   3   6   3       23.69       24.15     15.36 o
   4   6   3        0.47      -14.41     14.41 o
   5   6   3       23.27       34.29     16.77 o
   6   6   3        2.87        9.17     16.54 o
   7   6   3        9.21       17.15     17.58 o
  -4   7   3        0.58        9.03     17.00 o
  -3   7   3        4.95       13.91     16.50 o
  -2   7   3        0.98        9.98     15.60 o
  -1   7   3        0.16        0.16     14.48 o
   0   7   3        3.30        7.85     14.93 o
   1   7   3        2.31        3.57     15.56 o
   2   7   3        9.36       17.30     16.44 o
   3   7   3        6.20        8.66     16.40 o
   4   7   3        3.08       -2.18     16.79 o
  -4  -7   4        7.48       19.97     13.73 o
  -3  -7   4        9.14       15.19     16.23 o
  -2  -7   4       10.64       10.39     15.80 o
  -1  -7   4        0.12        5.39     12.35 o
   0  -7   4        2.81        0.77     11.66 o
   1  -7   4        4.37       -6.37     10.14 o
   2  -7   4        3.38       -1.80     12.33 o
   3  -7   4        0.73       -0.99     12.31 o
  -7  -6   4        1.65       -3.90     11.04 o
  -6  -6   4        6.70       16.25     10.81 o
  -5  -6   4        1.61        7.55      9.99 o
  -4  -6   4        3.00        6.56      9.50 o
  -3  -6   4       51.57       62.87     11.16 o
  -2  -6   4       32.06       41.91      9.85 o
  -1  -6   4        9.64        6.13      8.48 o
   0  -6   4       12.00       24.84     10.89 o
   1  -6   4        4.79        6.59      9.06 o
   2  -6   4        3.42       10.27      9.58 o
   3  -6   4       31.43       37.68     10.65 o
   4  -6   4        3.61        8.08     11.34 o
   5  -6   4       35.39       38.27     13.42 o
   6  -6   4        2.74       -0.96     14.20 o
   7  -6   4       12.38        7.57     16.30 o
  -9  -5   4        1.53        0.61     10.78 o
  -8  -5   4        9.87        8.29     10.44 o
  -7  -5   4       27.55       26.69     10.85 o
  -6  -5   4        2.91       -2.25      8.76 o
  -5  -5   4       35.53       24.04      9.05 o
  -4  -5   4       66.19       56.60     10.15 o
  -3  -5   4       45.63       46.05      9.03 o
  -2  -5   4       22.01       24.80      7.62 o
  -1  -5   4       48.87       51.68      7.65 o
   0  -5   4       35.28       35.77      6.44 o
   1  -5   4        7.45        7.16      7.67 o
   2  -5   4       22.74       20.88      8.14 o
   3  -5   4        3.61        4.13      7.68 o
   4  -5   4       20.12       17.06      8.20 o
   5  -5   4        6.18        6.55      7.99 o
   6  -5   4       18.08       17.98     11.01 o
   7  -5   4       35.58       33.84     16.39 o
   8  -5   4       18.62       29.40     16.55 o
   9  -5   4        1.05       10.13     16.30 o
 -11  -4   4       10.10       -5.53     15.45 o
 -10  -4   4        2.12        6.36     10.40 o
  -9  -4   4       48.02       61.79     12.38 o
  -8  -4   4       14.47       11.64      9.65 o
  -7  -4   4       29.17       20.13      9.28 o
  -6  -4   4       21.96       28.71      8.85 o
  -5  -4   4       38.52       29.71      7.97 o
  -4  -4   4        9.18        5.40      6.41 o
  -3  -4   4      293.04      261.70     13.74 o
  -2  -4   4      139.49      117.81      9.47 o
  -1  -4   4      153.03      156.00      9.07 o
   0  -4   4      172.22      146.97      7.98 o
   1  -4   4       74.78       60.84      6.55 o
   2  -4   4       29.47       27.10      6.80 o
   3  -4   4       47.79       37.39      7.40 o
   4  -4   4       23.33       14.98      6.77 o
   5  -4   4       79.71       80.15      9.63 o
   6  -4   4       76.36       68.84      9.88 o
   7  -4   4        5.87        2.21      9.36 o
   8  -4   4       87.32       65.78     17.99 o
   9  -4   4       32.84       29.03     16.50 o
  10  -4   4        3.14       10.20     15.72 o
 -12  -3   4       14.47       15.67     16.38 o
 -11  -3   4       60.32       59.81     18.38 o
 -10  -3   4       62.84       58.96     12.06 o
  -9  -3   4       97.20       88.57     12.16 o
  -8  -3   4      104.22       89.10     11.91 o
  -7  -3   4      394.71      359.22     30.64 o
  -6  -3   4       57.49       40.29      8.25 o
  -5  -3   4       66.78       58.98      8.24 o
  -4  -3   4       34.47       26.04      6.46 o
  -3  -3   4      124.62      104.79      8.90 o
  -2  -3   4       40.31       33.44      6.41 o
  -1  -3   4      164.93      127.00      7.65 o
   0  -3   4      115.76      102.34      6.17 o
   1  -3   4      914.75      836.40     17.15 o
   2  -3   4      156.68      143.94     10.18 o
   3  -3   4        7.37        8.41      5.60 o
   4  -3   4       86.97       74.63      8.23 o
   5  -3   4      430.34      385.92     27.22 o
   6  -3   4      127.98      125.23     10.57 o
   7  -3   4       71.82       65.98      9.52 o
   8  -3   4       67.86       64.99      9.91 o
   9  -3   4        0.87        5.72     10.32 o
  10  -3   4        4.48       12.79     15.30 o
  11  -3   4       27.79       23.71     16.95 o
 -12  -2   4       17.48       24.71     16.44 o
 -11  -2   4       76.97       63.77     18.36 o
 -10  -2   4       24.40       18.46     10.63 o
  -9  -2   4        8.87        3.35      7.91 o
  -8  -2   4       69.56       49.97      8.97 o
  -7  -2   4        3.60        3.97      6.30 o
  -6  -2   4      335.27      308.74     20.65 o
  -5  -2   4      130.15      115.43     10.15 o
  -4  -2   4      378.43      365.22     30.69 o
  -3  -2   4     1774.64     1760.61    159.20 o
  -2  -2   4      562.86      568.49     39.98 o
  -1  -2   4      223.88      183.98      9.34 o
   0  -2   4      282.39      256.51      6.78 o
   1  -2   4      304.60      292.98     16.70 o
   2  -2   4      813.43      820.51     86.59 o
   3  -2   4      182.48      161.21     12.61 o
   4  -2   4      290.36      289.94     37.68 o
   5  -2   4       64.16       57.65      7.43 o
   6  -2   4      133.43      119.29     16.05 o
   7  -2   4       18.40       16.04      6.78 o
   8  -2   4       11.09        9.21      7.60 o
   9  -2   4       17.01       19.34      8.74 o
  10  -2   4       25.98       27.44     10.12 o
  11  -2   4       44.34       30.53     16.48 o
  12  -2   4       42.09       26.83     17.75 o
 -13  -1   4       29.90       53.82     19.33 o
 -12  -1   4       11.00       11.51     15.30 o
 -11  -1   4        0.84       -6.88     12.89 o
 -10  -1   4      109.99      105.32     18.54 o
  -9  -1   4       18.32       18.38      9.44 o
  -8  -1   4      177.46      160.30     13.08 o
  -7  -1   4      692.11      608.97     70.09 o
  -6  -1   4       44.36       48.31      7.42 o
  -5  -1   4      149.20      127.28     12.03 o
  -4  -1   4     1223.19     1257.57    157.06 o
  -3  -1   4      112.21      121.46     15.10 o
  -2  -1   4      258.53      246.39     31.79 o
  -1  -1   4       48.33       50.70      5.94 o
   0  -1   4      360.95      489.57     44.23 o
   1  -1   4     4347.54     4429.17    306.37 o
   2  -1   4      215.82      189.42     27.76 o
   3  -1   4      351.29      388.25     58.93 o
   4  -1   4      443.56      489.91     70.60 o
   5  -1   4      122.82      112.86     12.81 o
   6  -1   4       41.59       37.00      6.90 o
   7  -1   4      217.45      218.56     24.42 o
   8  -1   4      122.17      128.55     15.76 o
   9  -1   4       11.42        4.32      7.83 o
  10  -1   4       13.44        6.16      8.88 o
  11  -1   4       17.22       21.90     13.99 o
  12  -1   4        6.66        6.15     15.86 o
 -13   0   4        0.46       -7.50     14.71 o
 -12   0   4       14.60       18.03     28.09 o
 -11   0   4       42.11       24.82     15.21 o
 -10   0   4       26.45       32.54     10.58 o
  -9   0   4      360.65      365.48     15.77 o
  -8   0   4       64.51       55.12      7.71 o
  -7   0   4      142.95      135.56     18.33 o
  -6   0   4        1.85       -2.05      5.50 o
  -5   0   4      364.75      378.35     39.67 o
  -4   0   4      717.43      769.78     98.67 o
  -3   0   4      208.46      190.07     31.36 o
  -2   0   4       14.61        8.12      3.56 o
  -1   0   4     2188.19     2634.11    117.18 o
   0   0   4      530.40      626.96     60.55 o
   1   0   4      418.26      373.51     54.19 o
   2   0   4       60.09       70.64     10.79 o
   3   0   4     1249.50     1308.45    208.59 o
   4   0   4     1108.54     1051.18    139.45 o
   5   0   4      888.40      948.42    135.78 o
   6   0   4        0.12       -1.64      5.56 o
   7   0   4       59.38       61.67      8.24 o
   8   0   4      137.01      137.89     20.99 o
   9   0   4      136.14      130.97     21.66 o
  10   0   4        3.75       14.89      9.38 o
  11   0   4       26.84       20.29     10.26 o
  12   0   4       73.50       81.57     13.35 o
 -13   1   4       30.27       19.71     17.55 o
 -12   1   4       10.92       19.74     12.43 o
 -11   1   4        0.75       -2.73     10.27 o
 -10   1   4      110.74      112.93     11.74 o
  -9   1   4       17.99       15.19      9.20 o
  -8   1   4      175.38      221.63     20.31 o
  -7   1   4      685.41      660.96    118.20 o
  -6   1   4       42.85       40.33      7.51 o
  -5   1   4      150.42      142.70     25.81 o
  -4   1   4     1232.22     1137.29    138.89 o
  -3   1   4      116.46      128.62      7.80 o
  -2   1   4      266.22      270.89     23.69 o
  -1   1   4       47.65       51.78      5.02 o
   0   1   4      358.01      480.41     67.05 o
   1   1   4     4357.37     6092.53    493.77 o
   2   1   4      222.58      215.05     57.95 o
   3   1   4      351.56      344.34     54.26 o
   4   1   4      455.07      440.11     40.29 o
   5   1   4      123.54      119.03      9.03 o
   6   1   4       41.50       36.94      6.92 o
   7   1   4      219.51      230.97     35.12 o
   8   1   4      126.56      129.13     12.94 o
   9   1   4       11.43        8.82      8.71 o
  10   1   4       13.53       12.66     11.48 o
  11   1   4       16.89       15.96     12.84 o
  12   1   4        6.39       -9.28     12.74 o
 -12   2   4       17.29        5.65     12.49 o
 -11   2   4       76.12       73.78     12.16 o
 -10   2   4       24.41       25.12      9.40 o
  -9   2   4        8.51       11.16     12.63 o
  -8   2   4       69.51       82.19     14.65 o
  -7   2   4        3.71        4.47      9.72 o
  -6   2   4      337.23      409.03     24.38 o
  -5   2   4      128.49      154.97     16.26 o
  -4   2   4      377.43      440.28     23.99 o
  -3   2   4     1783.58     2270.43    213.62 o
  -2   2   4      558.00      719.81     70.16 o
  -1   2   4      221.65      231.42     26.53 o
   0   2   4      292.31      372.99     19.93 o
   1   2   4      304.38      404.86     18.59 o
   2   2   4      812.18     1031.14     87.66 o
   3   2   4      182.64      178.19      9.58 o
   4   2   4      291.06      273.08     21.85 o
   5   2   4       62.15       58.70      6.72 o
   6   2   4      132.58      121.83     11.46 o
   7   2   4       17.93       16.19      7.06 o
   8   2   4       11.63        6.22      7.70 o
   9   2   4       17.57       21.37     10.89 o
  10   2   4       26.36       26.20     12.13 o
  11   2   4       44.82       51.91     17.46 o
  12   2   4       41.79       30.91     21.13 o
 -12   3   4       14.29       27.90     12.10 o
 -11   3   4       61.02       55.21     13.57 o
 -10   3   4       63.25       81.60     15.26 o
  -9   3   4       98.33      125.15     19.39 o
  -8   3   4      105.68      130.39     18.89 o
  -7   3   4      397.82      543.56     31.20 o
  -6   3   4       57.28       70.05     13.35 o
  -5   3   4       67.93       91.71     14.04 o
  -4   3   4       32.36       38.13      6.71 o
  -3   3   4      123.17      149.45      8.98 o
  -2   3   4       37.64       33.79      6.37 o
  -1   3   4      164.95      172.27     11.39 o
   0   3   4      115.54      125.07     13.06 o
   1   3   4      907.37      905.20     95.61 o
   2   3   4      154.89      168.00      9.74 o
   3   3   4        7.23       11.99      5.72 o
   4   3   4       89.30      107.46      9.53 o
   5   3   4      432.43      521.31     42.06 o
   6   3   4      128.94      166.26     13.41 o
   7   3   4       70.80      126.79     24.79 o
   8   3   4       67.92       71.31     17.15 o
   9   3   4        0.88       -7.34     13.78 o
  10   3   4        4.56        4.73     14.93 o
  11   3   4       27.42       33.91     18.30 o
 -11   4   4        9.59       14.55     11.58 o
 -10   4   4        2.20        0.87     14.22 o
  -9   4   4       47.82       44.46     15.87 o
  -8   4   4       14.94       23.49     13.13 o
  -7   4   4       28.78       24.86     13.43 o
  -6   4   4       21.62       21.72     12.00 o
  -5   4   4       38.90       37.68     16.11 o
  -4   4   4        8.65        1.18      9.55 o
  -3   4   4      289.59      328.29     22.17 o
  -2   4   4      142.37      149.80     10.84 o
  -1   4   4      154.36      187.37     14.14 o
   0   4   4      173.03      183.06     15.77 o
   1   4   4       73.04       70.40     12.40 o
   2   4   4       29.79       26.23      5.57 o
   3   4   4       46.17       53.71      8.75 o
   4   4   4       22.93       18.47     10.90 o
   5   4   4       80.51       97.50     17.04 o
   6   4   4       76.87       87.22     17.45 o
   7   4   4        5.93        5.18     13.74 o
   8   4   4       86.32      101.27     20.17 o
   9   4   4       31.94       42.87     17.69 o
  10   4   4        3.03        3.19     15.79 o
  -9   5   4        1.44        6.23     13.97 o
  -8   5   4        9.46       -0.41     13.90 o
  -7   5   4       26.90       25.26     15.59 o
  -6   5   4        2.91       16.50     14.55 o
  -5   5   4       35.93       28.28     14.22 o
  -4   5   4       64.73       68.74     16.13 o
  -3   5   4       46.48       38.36     10.19 o
  -2   5   4       22.73       39.57     10.55 o
  -1   5   4       48.90       55.49     11.18 o
   0   5   4       35.36       47.40     12.59 o
   1   5   4        7.62       11.68      8.24 o
   2   5   4       23.80       21.21     12.97 o
   3   5   4        3.58       -0.62     11.89 o
   4   5   4       19.61       21.91     13.75 o
   5   5   4        6.37       11.76     13.34 o
   6   5   4       17.71       27.16     15.56 o
   7   5   4       35.27       41.87     17.14 o
   8   5   4       18.10       19.42     17.18 o
   9   5   4        1.10        5.36     16.91 o
  -7   6   4        1.68        2.64     15.59 o
  -6   6   4        7.01       11.79     17.18 o
  -5   6   4        1.67       -0.53     15.17 o
  -4   6   4        3.00        0.58     15.06 o
  -3   6   4       50.66       68.26     23.07 o
  -2   6   4       31.18       38.01     12.24 o
  -1   6   4        9.30       12.89     12.58 o
   0   6   4       11.71       14.18     16.55 o
   1   6   4        5.09       17.31     13.98 o
   2   6   4        3.43        1.14     14.01 o
   3   6   4       31.53       31.84     16.36 o
   4   6   4        3.74       10.21     15.13 o
   5   6   4       35.28       32.67     17.15 o
   6   6   4        2.64        7.59     16.29 o
   7   6   4       12.43       37.72     18.35 o
  -4   7   4        7.60       11.04     17.72 o
  -3   7   4        9.13       13.76     17.00 o
  -2   7   4       10.51       21.41     16.42 o
  -1   7   4        0.12       -5.03     20.32 o
   0   7   4        2.85        6.54     15.21 o
   1   7   4        4.35       -3.59     15.98 o
   2   7   4        3.25        8.48     16.25 o
   3   7   4        0.76       20.13     17.42 o
  -3  -7   5        1.45       -0.16     15.90 o
  -2  -7   5        8.14       14.06     16.70 o
  -1  -7   5        2.24       -2.10     15.34 o
   0  -7   5        0.94        6.23     12.68 o
   1  -7   5        1.06        4.80     12.33 o
   2  -7   5        0.85       -6.64     10.85 o
  -7  -6   5        0.48       -0.66     11.40 o
  -6  -6   5        1.76        0.97     10.49 o
  -5  -6   5        6.16        7.26     10.05 o
  -4  -6   5       16.03       17.95      9.84 o
  -3  -6   5        1.06        8.57      8.77 o
  -2  -6   5       15.96       14.31     14.54 o
  -1  -6   5       28.46       26.23     13.26 o
   0  -6   5        8.58       17.96     11.48 o
   1  -6   5       12.77       24.67     10.48 o
   2  -6   5       11.53       16.93     10.09 o
   3  -6   5        2.44        0.76      9.63 o
   4  -6   5        0.93       -0.95     11.26 o
   5  -6   5        2.82       -7.51     11.44 o
   6  -6   5       10.00        3.72     14.70 o
  -9  -5   5        3.41        3.48     11.46 o
  -8  -5   5        2.08       -0.32     10.53 o
  -7  -5   5        5.33       10.27      9.81 o
  -6  -5   5       13.51       13.27      9.59 o
  -5  -5   5        8.79        9.41      8.58 o
  -4  -5   5        1.46       -6.38      7.54 o
  -3  -5   5       69.85       64.92      9.71 o
  -2  -5   5       49.85       36.35      8.29 o
  -1  -5   5        6.85        3.99      6.46 o
   0  -5   5        2.61       -0.23      7.70 o
   1  -5   5        1.46        4.59      7.88 o
   2  -5   5       32.26       25.20      8.81 o
   3  -5   5       15.44       16.77      8.52 o
   4  -5   5       10.08       14.04      8.56 o
   5  -5   5       30.19       29.57      9.30 o
   6  -5   5        0.52       -0.25     10.49 o
   7  -5   5        6.48       -3.92     11.14 o
   8  -5   5        0.89        1.80     14.87 o
 -10  -4   5       43.49       29.63     11.83 o
  -9  -4   5       24.12       22.50     10.91 o
  -8  -4   5       39.90       37.02     11.04 o
  -7  -4   5       37.86       31.74      9.99 o
  -6  -4   5       23.44       20.62      8.80 o
  -5  -4   5       94.22      103.57     11.07 o
  -4  -4   5       48.49       39.02      8.09 o
  -3  -4   5       71.60       54.73      8.10 o
  -2  -4   5      261.66      237.04     12.58 o
  -1  -4   5       39.69       31.68      5.81 o
   0  -4   5        7.06        6.49      4.63 o
   1  -4   5      131.85      125.70      8.28 o
   2  -4   5        9.66        6.84      6.32 o
   3  -4   5       19.75       23.16      7.17 o
   4  -4   5      142.33      163.31     13.79 o
   5  -4   5       59.43       53.71      9.56 o
   6  -4   5       34.69       28.33      8.51 o
   7  -4   5       50.52       48.32     10.04 o
   8  -4   5       31.31       18.62     11.84 o
   9  -4   5        3.11        9.95     15.23 o
  10  -4   5        0.40        5.91     15.91 o
 -11  -3   5       18.63       23.19     12.67 o
 -10  -3   5       15.45       22.48     10.47 o
  -9  -3   5       54.32       33.95     10.30 o
  -8  -3   5       24.83       20.92      9.34 o
  -7  -3   5       91.09       76.23     10.52 o
  -6  -3   5      142.49      127.56     11.34 o
  -5  -3   5       80.18       69.61      8.75 o
  -4  -3   5      241.93      224.26     12.53 o
  -3  -3   5      128.44      109.05      9.05 o
  -2  -3   5      182.06      160.95      9.67 o
  -1  -3   5       73.14       65.92      6.13 o
   0  -3   5       87.54       71.92      5.30 o
   1  -3   5       70.57       63.16      8.21 o
   2  -3   5       81.47       68.03      9.57 o
   3  -3   5      146.41      137.56     10.54 o
   4  -3   5        3.05        6.41      5.76 o
   5  -3   5      121.96      130.83     14.16 o
   6  -3   5      184.15      169.01     12.58 o
   7  -3   5       93.69       90.05     12.91 o
   8  -3   5       14.82       20.60     10.57 o
   9  -3   5        3.86        7.62     10.61 o
  10  -3   5       18.56        9.06     14.95 o
  11  -3   5       10.33        0.38     16.79 o
 -12  -2   5       10.57        5.73     15.41 o
 -11  -2   5        8.17        1.61     13.92 o
 -10  -2   5       14.07        7.68      9.31 o
  -9  -2   5       58.26       44.57      9.84 o
  -8  -2   5       36.18       26.76      8.47 o
  -7  -2   5      150.56      146.20     13.20 o
  -6  -2   5       10.69        7.58      6.13 o
  -5  -2   5        9.73        1.08      5.52 o
  -4  -2   5       66.04       74.57      9.45 o
  -3  -2   5      305.94      308.49     24.96 o
  -2  -2   5       74.13       68.03      9.38 o
  -1  -2   5       31.06       26.02      4.69 o
   0  -2   5     1253.78     1194.27     42.82 o
   1  -2   5      993.97      876.28     46.50 o
   2  -2   5      600.93      551.54     24.07 o
   3  -2   5        9.05        1.08      5.47 o
   4  -2   5      232.93      191.65     20.91 o
   5  -2   5       11.54       13.84      6.62 o
   6  -2   5       18.68       15.29      6.67 o
   7  -2   5       75.90       71.34     12.05 o
   8  -2   5       21.44       15.44      8.28 o
   9  -2   5       54.57       49.08     10.49 o
  10  -2   5        7.85       -0.23      9.42 o
  11  -2   5       11.84        4.61     15.72 o
 -12  -1   5        4.68        9.16     14.28 o
 -11  -1   5       10.76       -4.87     14.14 o
 -10  -1   5       71.57       64.54     12.40 o
  -9  -1   5      166.48      134.67     16.34 o
  -8  -1   5      157.51      138.88     20.18 o
  -7  -1   5      145.84      142.02     14.79 o
  -6  -1   5      226.45      191.41     16.13 o
  -5  -1   5       39.84       34.04      6.97 o
  -4  -1   5      214.50      198.91     18.42 o
  -3  -1   5     1252.19     1380.78    184.76 o
  -2  -1   5       22.32       27.94      4.69 o
  -1  -1   5       51.91       58.24      5.20 o
   0  -1   5      322.07      425.24     45.75 o
   1  -1   5      795.56      793.96     60.60 o
   2  -1   5       78.56       60.52      7.47 o
   3  -1   5      160.19      163.38     26.27 o
   4  -1   5       86.58       85.72     12.73 o
   5  -1   5      312.12      286.86     43.81 o
   6  -1   5      157.05      143.62     22.27 o
   7  -1   5        7.07       15.46      7.18 o
   8  -1   5      130.03      140.55     20.27 o
   9  -1   5       20.33       27.31      9.20 o
  10  -1   5        0.67       -2.29      9.47 o
  11  -1   5       30.73       36.27     11.36 o
  12  -1   5       15.97        2.56     16.57 o
 -12   0   5       17.71       22.01     16.33 o
 -11   0   5       23.89       37.82     16.46 o
 -10   0   5       66.71       55.32     12.67 o
  -9   0   5      220.61      201.72     33.30 o
  -8   0   5        7.20        4.89      6.26 o
  -7   0   5      319.57      319.14     50.90 o
  -6   0   5      157.27      139.78     15.48 o
  -5   0   5      310.15      288.41     34.35 o
  -4   0   5      117.04      117.65     16.87 o
  -3   0   5      518.94      572.21     56.54 o
  -2   0   5     2108.52     2356.56    150.73 o
  -1   0   5      427.11      461.13     31.07 o
   0   0   5       59.35       60.34      5.36 o
   1   0   5      716.55      644.47     80.78 o
   2   0   5        9.07       10.25      4.11 o
   3   0   5      157.75      161.10     24.85 o
   4   0   5       65.20       51.11     10.55 o
   5   0   5        0.22       -3.42      5.71 o
   6   0   5        9.68       10.66      6.35 o
   7   0   5      190.28      169.96     33.00 o
   8   0   5       40.04       42.46      9.10 o
   9   0   5       63.60       59.35     10.43 o
  10   0   5        6.97        5.71     11.56 o
  11   0   5        4.46        2.56     10.21 o
  12   0   5       18.17       25.91     14.24 o
 -12   1   5        4.56        8.11     12.19 o
 -11   1   5       11.07       -5.00      9.77 o
 -10   1   5       72.32       81.17     13.36 o
  -9   1   5      169.64      205.94     22.40 o
  -8   1   5      156.65      170.61     24.41 o
  -7   1   5      147.81      142.48     25.96 o
  -6   1   5      229.84      193.39     35.45 o
  -5   1   5       40.27       42.45      5.98 o
  -4   1   5      221.58      181.23     20.69 o
  -3   1   5     1260.29     1387.73     57.84 o
  -2   1   5       22.05       22.06      4.67 o
  -1   1   5       52.22       52.93      7.03 o
   0   1   5      334.86      386.58     55.90 o
   1   1   5      791.06     1084.33    114.70 o
   2   1   5       84.10       65.22     10.46 o
   3   1   5      162.92      166.44     32.88 o
   4   1   5       88.65       69.63     10.70 o
   5   1   5      313.96      263.20     49.17 o
   6   1   5      157.14      137.86     16.84 o
   7   1   5        7.38        8.66      6.93 o
   8   1   5      132.38      122.08     21.44 o
   9   1   5       20.15       23.88      9.27 o
  10   1   5        0.68       -4.35     10.94 o
  11   1   5       31.01       48.81     17.88 o
  12   1   5       15.51       34.45     18.82 o
 -12   2   5       10.53        2.76     12.09 o
 -11   2   5        8.88       10.15      9.78 o
 -10   2   5       15.77       16.55     13.72 o
  -9   2   5       58.65       61.06     15.97 o
  -8   2   5       36.65       33.92     12.64 o
  -7   2   5      149.30      167.68     18.63 o
  -6   2   5       11.79       19.23     10.41 o
  -5   2   5        9.86       12.41      5.97 o
  -4   2   5       65.35       62.32      7.46 o
  -3   2   5      302.62      379.90     37.37 o
  -2   2   5       80.82       97.70     14.78 o
  -1   2   5       31.36       28.67      6.78 o
   0   2   5     1245.36     1740.23    112.36 o
   1   2   5      989.37     1245.48     77.47 o
   2   2   5      595.65      747.20     35.26 o
   3   2   5        9.45        8.49     11.05 o
   4   2   5      232.31      187.68     30.39 o
   5   2   5       12.24       15.22      5.40 o
   6   2   5       18.73       21.61      8.12 o
   7   2   5       78.58       68.99     11.05 o
   8   2   5       21.83       33.36     14.59 o
   9   2   5       53.00       68.98     19.13 o
  10   2   5        7.94       18.56     17.45 o
  11   2   5       11.74       10.11     17.87 o
 -11   3   5       18.68       18.97     13.46 o
 -10   3   5       15.19       23.84     15.44 o
  -9   3   5       52.54       70.22     17.00 o
  -8   3   5       24.77       26.65     17.32 o
  -7   3   5       90.67      114.68     18.07 o
  -6   3   5      141.17      157.82     21.92 o
  -5   3   5       80.26       83.82     14.45 o
  -4   3   5      241.16      259.66     25.94 o
  -3   3   5      130.82      144.09     13.09 o
  -2   3   5      180.44      220.29     20.44 o
  -1   3   5       72.64       90.67      9.36 o
   0   3   5       86.77      101.71     12.69 o
   1   3   5       72.19       80.23     12.16 o
   2   3   5       85.80       98.38     18.81 o
   3   3   5      145.89      169.60     23.42 o
   4   3   5        3.39        3.69      9.25 o
   5   3   5      123.88      125.04     18.72 o
   6   3   5      183.74      215.94     22.07 o
   7   3   5       93.66      114.52     21.27 o
   8   3   5       14.25       11.21     14.74 o
   9   3   5        3.91       21.75     15.83 o
  10   3   5       18.24       19.44     16.22 o
  11   3   5       10.32       35.15     18.78 o
 -10   4   5       43.53       64.11     18.15 o
  -9   4   5       23.62       26.25     15.71 o
  -8   4   5       40.02       54.56     16.91 o
  -7   4   5       37.40       64.95     16.74 o
  -6   4   5       24.07       35.14     15.52 o
  -5   4   5       94.71      119.38     18.02 o
  -4   4   5       48.81       41.26     12.95 o
  -3   4   5       72.36       66.92      9.73 o
  -2   4   5      255.86      309.46     22.60 o
  -1   4   5       38.77       54.38      9.22 o
   0   4   5        7.50       11.47      8.82 o
   1   4   5      131.65      130.86     12.04 o
   2   4   5        9.02       14.14     10.02 o
   3   4   5       19.63       17.08     10.58 o
   4   4   5      142.95      181.44     22.06 o
   5   4   5       60.19       67.98     16.17 o
   6   4   5       33.81       41.38     14.84 o
   7   4   5       49.65       70.69     17.97 o
   8   4   5       31.00       26.56     16.53 o
   9   4   5        3.17        8.59     16.82 o
  10   4   5        0.39       -8.19     17.18 o
  -9   5   5        3.43       -4.59     14.63 o
  -8   5   5        2.13        8.24     14.17 o
  -7   5   5        5.83       16.20     15.78 o
  -6   5   5       14.52       32.48     16.89 o
  -5   5   5        8.58       18.64     14.38 o
  -4   5   5        1.47        6.25     12.49 o
  -3   5   5       69.34       78.01     16.45 o
  -2   5   5       49.07       49.92     10.98 o
  -1   5   5        7.02        7.92      8.94 o
   0   5   5        2.91        4.13      9.56 o
   1   5   5        1.39        2.59     11.66 o
   2   5   5       31.47       35.11     14.06 o
   3   5   5       15.34       12.75     13.01 o
   4   5   5       10.07       14.76     13.86 o
   5   5   5       30.34       36.69     15.92 o
   6   5   5        0.58       -8.25     13.80 o
   7   5   5        6.54        7.31     15.85 o
   8   5   5        0.91        5.00     16.55 o
  -7   6   5        0.44       -5.84     17.45 o
  -6   6   5        1.68        6.01     16.74 o
  -5   6   5        6.29       -1.90     15.90 o
  -4   6   5       15.99       25.24     16.50 o
  -3   6   5        1.11       -7.71     14.07 o
  -2   6   5       16.56       10.67     14.47 o
  -1   6   5       28.94       48.28     14.65 o
   0   6   5        8.98       21.22     11.70 o
   1   6   5       12.67       34.19     15.20 o
   2   6   5       11.27       20.20     14.98 o
   3   6   5        2.54       -3.20     14.08 o
   4   6   5        0.90       -1.62     14.84 o
   5   6   5        2.71       -9.24     15.39 o
   6   6   5       10.19       32.20     18.48 o
  -3   7   5        1.38        9.45     17.82 o
  -2   7   5        8.21       16.85     16.80 o
  -1   7   5        2.27       -8.13     15.51 o
   0   7   5        0.98      -13.87     13.87 o
   1   7   5        1.02        9.50     16.21 o
   2   7   5        0.90       -0.44     16.73 o
  -6  -6   6        2.52        1.09     10.56 o
  -5  -6   6        9.57        9.84     10.32 o
  -4  -6   6       10.24        5.85     13.69 o
  -3  -6   6        4.75       -4.84     14.68 o
  -2  -6   6        8.35       11.99     14.86 o
  -1  -6   6        9.20       -6.42     11.17 o
   0  -6   6        4.80        3.16     10.98 o
   1  -6   6       17.29       28.63     10.79 o
   2  -6   6        8.30       18.36     10.59 o
   3  -6   6       10.78        9.00     10.18 o
   4  -6   6       14.50       12.32     10.80 o
   5  -6   6        1.05       -6.16     12.31 o
  -9  -5   6        7.22        0.39     11.71 o
  -8  -5   6        1.79        0.72     10.93 o
  -7  -5   6        3.35       -6.63      9.63 o
  -6  -5   6       47.41       50.86     11.15 o
  -5  -5   6       22.80       24.24      9.63 o
  -4  -5   6       32.06       22.14      9.05 o
  -3  -5   6       42.86       41.23      9.23 o
  -2  -5   6       26.42       26.29      8.24 o
  -1  -5   6       22.79       18.66     10.89 o
   0  -5   6        7.10       11.57      9.59 o
   1  -5   6       13.86        5.35      8.42 o
   2  -5   6        9.34        8.41      8.01 o
   3  -5   6        0.72        1.85      8.37 o
   4  -5   6        5.46        6.73      8.34 o
   5  -5   6        1.02        2.00      8.67 o
   6  -5   6        7.30        1.08     11.05 o
   7  -5   6       11.09        8.50     11.95 o
   8  -5   6        3.70        2.71     15.91 o
 -10  -4   6       10.40       11.24     11.41 o
  -9  -4   6        0.08        0.93     10.04 o
  -8  -4   6        0.30        7.66      9.75 o
  -7  -4   6       57.10       53.41     10.97 o
  -6  -4   6       16.70        9.16      8.50 o
  -5  -4   6        3.98        0.49      7.35 o
  -4  -4   6      140.22      134.98     11.78 o
  -3  -4   6      267.20      253.28     13.95 o
  -2  -4   6       24.17       21.95      6.63 o
  -1  -4   6       24.20       19.44      5.44 o
   0  -4   6       74.04       71.12     10.98 o
   1  -4   6      248.54      225.20     14.58 o
   2  -4   6       55.19       46.57      8.85 o
   3  -4   6       12.91        9.38      7.51 o
   4  -4   6       62.49       61.42      9.98 o
   5  -4   6       93.62       84.58     11.09 o
   6  -4   6        8.72       11.56      8.42 o
   7  -4   6        0.04       -2.15      8.67 o
   8  -4   6        4.09       -4.50     10.95 o
   9  -4   6        6.52       14.77     16.33 o
 -11  -3   6        0.46       -0.78     10.41 o
 -10  -3   6        6.78        2.94      9.80 o
  -9  -3   6       10.33        2.49      9.55 o
  -8  -3   6       62.44       47.29     10.43 o
  -7  -3   6        0.02        2.57      8.07 o
  -6  -3   6      127.23      109.02     12.57 o
  -5  -3   6       47.40       44.97      8.68 o
  -4  -3   6       47.76       40.08      7.61 o
  -3  -3   6      292.38      269.28     12.94 o
  -2  -3   6      261.92      221.86     11.14 o
  -1  -3   6       23.55       24.29      5.00 o
   0  -3   6       45.69       30.58      4.52 o
   1  -3   6      223.64      203.79     16.89 o
   2  -3   6       38.35       37.11      7.30 o
   3  -3   6       46.88       35.99      7.46 o
   4  -3   6       83.78       73.34      9.15 o
   5  -3   6       67.72       70.39     10.71 o
   6  -3   6       38.57       37.32      8.99 o
   7  -3   6      125.35      110.14     12.00 o
   8  -3   6        4.46        5.33      8.66 o
   9  -3   6       40.20       27.57     10.41 o
  10  -3   6        0.82       -5.36     15.13 o
 -12  -2   6        8.19        3.46     15.22 o
 -11  -2   6       11.64       10.22     11.64 o
 -10  -2   6      146.55      133.60     14.15 o
  -9  -2   6      197.60      173.15     19.46 o
  -8  -2   6       29.61       23.52      8.77 o
  -7  -2   6      151.42      130.57     16.75 o
  -6  -2   6       60.20       63.30     11.35 o
  -5  -2   6      325.81      304.74     27.78 o
  -4  -2   6       59.15       56.46      9.37 o
  -3  -2   6       40.57       31.93      6.54 o
  -2  -2   6      397.06      423.75     31.88 o
  -1  -2   6      200.05      216.22     17.14 o
   0  -2   6      206.46      198.91      9.87 o
   1  -2   6      154.85      123.78      9.92 o
   2  -2   6        5.75        2.86      5.79 o
   3  -2   6      317.29      304.54     37.86 o
   4  -2   6      183.58      170.28     21.95 o
   5  -2   6      623.32      587.54     56.72 o
   6  -2   6       93.98       95.50     10.15 o
   7  -2   6       60.90       50.54      9.58 o
   8  -2   6      142.77      134.69     13.16 o
   9  -2   6        1.51        6.16      9.65 o
  10  -2   6        5.17        4.26      9.80 o
  11  -2   6       17.20       20.07     16.77 o
 -12  -1   6       17.93       24.66     16.75 o
 -11  -1   6       29.49       35.44     12.69 o
 -10  -1   6       10.77        4.81     10.09 o
  -9  -1   6      118.38       99.18     11.38 o
  -8  -1   6      202.62      178.10     14.27 o
  -7  -1   6       12.20        5.06      6.55 o
  -6  -1   6      223.48      207.33     14.91 o
  -5  -1   6      124.03      114.09     12.80 o
  -4  -1   6       96.21       99.42     11.97 o
  -3  -1   6      730.82      751.16    100.18 o
  -2  -1   6       26.60       23.67      5.72 o
  -1  -1   6       46.89       53.68      8.24 o
   0  -1   6      716.95      983.21     90.14 o
   1  -1   6     1315.90     1439.29     89.77 o
   2  -1   6      195.03      183.22     14.06 o
   3  -1   6       33.21       34.26     10.48 o
   4  -1   6       56.88       52.46      8.14 o
   5  -1   6      157.91      140.28     19.18 o
   6  -1   6      221.36      203.57     25.14 o
   7  -1   6       21.47       22.98      8.33 o
   8  -1   6       50.32       55.50     10.04 o
   9  -1   6       90.10      115.88     27.89 o
  10  -1   6        6.37       11.45     10.09 o
  11  -1   6        8.88        4.47     10.71 o
 -12   0   6        2.46       10.11     15.71 o
 -11   0   6        0.37        5.20     13.92 o
 -10   0   6      114.61      103.86     19.15 o
  -9   0   6       51.45       59.33     14.40 o
  -8   0   6        0.31        2.33      7.49 o
  -7   0   6      333.52      300.42     38.43 o
  -6   0   6        0.10        2.05      5.26 o
  -5   0   6      104.74       98.63     12.32 o
  -4   0   6      769.41      795.84     97.54 o
  -3   0   6      306.29      291.32     40.69 o
  -2   0   6      233.39      227.83     11.45 o
  -1   0   6      153.88      188.83      9.11 o
   0   0   6      455.28      510.16     26.67 o
   1   0   6     2615.10     2675.09    358.09 o
   2   0   6      146.89      136.19     19.38 o
   3   0   6       15.29        7.63      5.78 o
   4   0   6      141.67      110.21     14.51 o
   5   0   6       44.51       44.29      7.36 o
   6   0   6       73.37       71.30      9.20 o
   7   0   6       17.31       21.03      7.84 o
   8   0   6       23.08       16.49      8.80 o
   9   0   6       20.86       20.36      9.48 o
  10   0   6        1.02       -4.65      9.41 o
  11   0   6        8.58       12.02     12.64 o
 -12   1   6       17.86       26.46     17.01 o
 -11   1   6       30.50       26.26     15.47 o
 -10   1   6       10.94       13.85     12.38 o
  -9   1   6      116.95      138.93     19.55 o
  -8   1   6      204.30      265.74     23.59 o
  -7   1   6       12.27       10.85      7.37 o
  -6   1   6      223.82      187.40     25.31 o
  -5   1   6      124.71      107.69     10.05 o
  -4   1   6       95.22       94.79     10.18 o
  -3   1   6      741.29      741.46     20.80 o
  -2   1   6       27.24       19.31      6.14 o
  -1   1   6       46.16       44.33      6.44 o
   0   1   6      727.49      815.62    116.86 o
   1   1   6     1295.80     1720.42    148.59 o
   2   1   6      193.22      302.74     37.01 o
   3   1   6       32.70       33.01      5.04 o
   4   1   6       55.33       59.95      6.24 o
   5   1   6      158.18      135.91     25.46 o
   6   1   6      218.08      182.55     27.11 o
   7   1   6       21.02       21.97      7.78 o
   8   1   6       50.18       40.65     11.41 o
   9   1   6       89.22      107.38     19.72 o
  10   1   6        6.43       10.35     15.49 o
  11   1   6        9.01       20.65     17.21 o
 -12   2   6        8.15       -0.47     12.07 o
 -11   2   6       11.70       11.34     15.10 o
 -10   2   6      145.95      180.46     23.65 o
  -9   2   6      196.64      213.89     23.75 o
  -8   2   6       29.18       25.54     13.40 o
  -7   2   6      150.87      208.06     24.55 o
  -6   2   6       62.33       75.10     14.07 o
  -5   2   6      326.39      270.01     44.52 o
  -4   2   6       61.93       70.14      6.85 o
  -3   2   6       39.08       45.90      6.56 o
  -2   2   6      391.90      477.98     56.23 o
  -1   2   6      197.62      238.17     37.30 o
   0   2   6      206.93      248.15     35.14 o
   1   2   6      158.72      211.68     27.18 o
   2   2   6        4.82       -2.86      9.17 o
   3   2   6      319.37      442.29     30.15 o
   4   2   6      181.63      224.82     20.02 o
   5   2   6      623.33      860.36    101.17 o
   6   2   6       93.58      105.01     17.54 o
   7   2   6       59.73       66.06     16.96 o
   8   2   6      141.48      208.66     33.44 o
   9   2   6        1.61       -3.02     15.22 o
  10   2   6        5.00       27.27     17.69 o
  11   2   6       17.12       36.48     19.22 o
 -11   3   6        0.42       -4.98     15.25 o
 -10   3   6        6.91       -3.94     14.43 o
  -9   3   6        9.68        1.04     14.30 o
  -8   3   6       62.02       59.73     17.03 o
  -7   3   6        0.03       -4.36     12.18 o
  -6   3   6      130.00      156.63     19.67 o
  -5   3   6       48.45       43.02     12.67 o
  -4   3   6       48.57       65.72      7.28 o
  -3   3   6      291.63      362.88     39.76 o
  -2   3   6      265.33      321.40     34.64 o
  -1   3   6       23.46       25.00      7.23 o
   0   3   6       46.47       37.77      8.41 o
   1   3   6      224.92      263.89     23.15 o
   2   3   6       37.50       57.12     12.44 o
   3   3   6       46.86       61.53     13.86 o
   4   3   6       85.54      107.66     16.40 o
   5   3   6       66.51       76.89     15.75 o
   6   3   6       38.56       60.32     15.91 o
   7   3   6      125.76      127.14     34.75 o
   8   3   6        4.12        1.64     15.44 o
   9   3   6       40.97       62.27     21.53 o
  10   3   6        0.72       -7.92     18.70 o
 -10   4   6        9.85       15.44     16.79 o
  -9   4   6        0.13        3.33     14.63 o
  -8   4   6        0.30       -7.21     13.59 o
  -7   4   6       56.04       67.99     17.84 o
  -6   4   6       15.76       24.13     14.34 o
  -5   4   6        4.03       -7.65     11.89 o
  -4   4   6      138.83      138.02     18.92 o
  -3   4   6      267.35      358.23     59.75 o
  -2   4   6       24.71       20.63      7.05 o
  -1   4   6       24.90       25.52      8.19 o
   0   4   6       73.98       86.22     17.19 o
   1   4   6      246.14      333.08     23.00 o
   2   4   6       54.85       67.47     13.93 o
   3   4   6       12.51       -0.22     11.53 o
   4   4   6       62.45       78.97     16.35 o
   5   4   6       93.47      134.16     20.05 o
   6   4   6        8.83        5.93     19.59 o
   7   4   6        0.05        2.17     15.26 o
   8   4   6        4.55        9.33     16.16 o
   9   4   6        6.58       -1.57     17.22 o
  -9   5   6        7.00       21.05     17.31 o
  -8   5   6        1.80       10.07     15.02 o
  -7   5   6        3.33       -0.39     16.02 o
  -6   5   6       47.69       63.66     18.86 o
  -5   5   6       22.50       26.12     15.64 o
  -4   5   6       31.54       20.87     14.99 o
  -3   5   6       41.21       41.60     15.62 o
  -2   5   6       27.64       33.93     10.62 o
  -1   5   6       23.52       20.11     12.99 o
   0   5   6        6.72       16.02     10.16 o
   1   5   6       12.99        6.03     12.27 o
   2   5   6        9.80       14.79     13.52 o
   3   5   6        0.67      -12.00     12.00 o
   4   5   6        5.58       19.38     13.99 o
   5   5   6        1.18        9.44     14.35 o
   6   5   6        7.65       21.03     16.24 o
   7   5   6       11.16       18.50     17.10 o
   8   5   6        3.73       17.95     18.68 o
  -6   6   6        2.68       15.23     17.68 o
  -5   6   6        9.58       16.19     16.47 o
  -4   6   6       10.11       15.44     15.61 o
  -3   6   6        4.74       -2.13     15.18 o
  -2   6   6        8.33       20.82     15.11 o
  -1   6   6        9.27       22.26     12.55 o
   0   6   6        4.88        1.73     14.15 o
   1   6   6       17.31       36.99     15.66 o
   2   6   6        8.27       24.44     15.54 o
   3   6   6       10.56        7.21     15.57 o
   4   6   6       14.57       18.80     16.67 o
   5   6   6        1.01        0.41     15.55 o
  -5  -6   7       14.29       10.58     15.84 o
  -4  -6   7        3.12       -3.89     14.37 o
  -3  -6   7       19.24       39.39     16.71 o
  -2  -6   7       11.06       18.06     15.94 o
  -1  -6   7       10.83       12.45     15.30 o
   0  -6   7       11.53        8.21     12.31 o
   1  -6   7        6.73        7.91     12.17 o
   2  -6   7       13.19       11.90     10.70 o
   3  -6   7        3.03       10.29     10.75 o
   4  -6   7        0.20        2.78     10.95 o
  -8  -5   7        5.36       10.03     11.09 o
  -7  -5   7        3.18        6.97     10.13 o
  -6  -5   7        0.73        5.68      9.53 o
  -5  -5   7        3.71        3.29      8.92 o
  -4  -5   7        4.62        8.36      8.72 o
  -3  -5   7       34.11       36.22     15.35 o
  -2  -5   7       48.68       51.47     15.39 o
  -1  -5   7       47.78       55.72     13.05 o
   0  -5   7       10.05        3.94      9.95 o
   1  -5   7       56.85       56.22     11.12 o
   2  -5   7       37.75       24.58      9.76 o
   3  -5   7       37.64       42.62     10.80 o
   4  -5   7        0.34       -0.17      9.17 o
   5  -5   7        1.26       -3.11      9.28 o
   6  -5   7        4.97        4.63      9.92 o
   7  -5   7        1.55        0.72     12.72 o
 -10  -4   7       12.33       18.24     11.72 o
  -9  -4   7       24.62       24.48     11.14 o
  -8  -4   7        9.96        8.57      9.95 o
  -7  -4   7       65.42       61.47     11.43 o
  -6  -4   7       79.82       46.39     10.37 o
  -5  -4   7       14.31        7.61      8.00 o
  -4  -4   7       59.57       47.13      9.03 o
  -3  -4   7        6.48        2.15      6.88 o
  -2  -4   7        3.78       -0.29      6.42 o
  -1  -4   7       11.11       13.24      8.97 o
   0  -4   7       77.66       68.03     11.58 o
   1  -4   7       71.03       66.89     10.34 o
   2  -4   7        2.70        3.43      7.63 o
   3  -4   7        9.86        8.93      8.37 o
   4  -4   7       14.11       17.73      8.79 o
   5  -4   7       24.48       31.38      9.35 o
   6  -4   7       28.63       35.87     10.31 o
   7  -4   7       13.67       22.14      9.99 o
   8  -4   7       23.74       17.19     12.06 o
   9  -4   7       14.09       15.84     16.99 o
 -11  -3   7       10.98       18.36     11.70 o
 -10  -3   7       73.77       59.29     12.50 o
  -9  -3   7        6.84        1.04      9.54 o
  -8  -3   7       18.78       12.83      9.04 o
  -7  -3   7        2.99        3.22      8.13 o
  -6  -3   7       43.48       43.43      9.20 o
  -5  -3   7       43.61       51.00      8.85 o
  -4  -3   7       68.32       61.62      8.57 o
  -3  -3   7       34.80       26.56      6.81 o
  -2  -3   7       18.82       17.12      5.98 o
  -1  -3   7       70.07       57.87      6.74 o
   0  -3   7       11.09        8.23      5.57 o
   1  -3   7       41.67       20.93      7.10 o
   2  -3   7        3.21       -1.87      6.24 o
   3  -3   7       13.69        7.04      6.84 o
   4  -3   7      174.57      156.62     19.39 o
   5  -3   7       15.08       12.27      7.84 o
   6  -3   7        7.65        1.55      8.03 o
   7  -3   7        9.36       13.77      8.98 o
   8  -3   7        1.89        4.48      9.16 o
   9  -3   7       21.06       19.43     10.23 o
  10  -3   7        3.90        4.92     12.94 o
 -11  -2   7       11.47       14.11     12.52 o
 -10  -2   7        6.37        5.04      9.45 o
  -9  -2   7        9.23       12.34      9.04 o
  -8  -2   7        1.93        2.14      8.15 o
  -7  -2   7       52.45       39.35      8.93 o
  -6  -2   7      190.40      165.86     19.99 o
  -5  -2   7       10.60       10.63      6.63 o
  -4  -2   7      142.82      153.50     21.22 o
  -3  -2   7      628.71      593.37     63.39 o
  -2  -2   7       34.80       29.67      6.37 o
  -1  -2   7      191.64      178.05      9.14 o
   0  -2   7       24.55       19.22      5.58 o
   1  -2   7      204.99      177.66     14.02 o
   2  -2   7       75.51       75.74      8.51 o
   3  -2   7       81.45       72.46     10.46 o
   4  -2   7       74.65       64.04      8.67 o
   5  -2   7      202.53      162.91     21.04 o
   6  -2   7       18.04        8.19      7.53 o
   7  -2   7       22.43       15.00      8.30 o
   8  -2   7        2.32       -3.08      8.53 o
   9  -2   7       12.48        7.35      9.52 o
  10  -2   7        7.42       19.53     11.05 o
 -12  -1   7        1.43       -1.37     15.26 o
 -11  -1   7        7.11       13.60     14.88 o
 -10  -1   7       36.02       32.96     12.09 o
  -9  -1   7       24.08       18.73     10.49 o
  -8  -1   7       17.08       10.77      8.02 o
  -7  -1   7      118.90      105.10     16.91 o
  -6  -1   7       91.14       86.48     11.44 o
  -5  -1   7      189.02      166.62     26.91 o
  -4  -1   7       83.00       96.40     13.10 o
  -3  -1   7       19.50       21.93      6.17 o
  -2  -1   7      988.71     1154.09    114.40 o
  -1  -1   7      209.62      238.44     15.76 o
   0  -1   7      328.83      406.33     39.05 o
   1  -1   7      691.16      766.02     42.22 o
   2  -1   7       98.29       83.13      7.17 o
   3  -1   7       82.68       69.12      8.55 o
   4  -1   7      167.55      139.24     24.56 o
   5  -1   7      291.24      289.14     51.23 o
   6  -1   7       36.02       27.48      8.18 o
   7  -1   7        1.21       -3.94      8.17 o
   8  -1   7        1.68        2.79      8.90 o
   9  -1   7       48.89       54.14     13.79 o
  10  -1   7        1.50       -0.90      9.96 o
  11  -1   7        0.28        7.59     11.08 o
 -12   0   7       18.51       18.71     17.15 o
 -11   0   7        4.38       12.90     15.15 o
 -10   0   7      207.75      218.03     24.90 o
  -9   0   7      197.35      175.49     42.41 o
  -8   0   7        8.94       -2.60      8.53 o
  -7   0   7       21.65       29.99      7.40 o
  -6   0   7      415.32      392.82     67.09 o
  -5   0   7        0.34        3.26      5.40 o
  -4   0   7       19.18       16.94      5.98 o
  -3   0   7       18.33       18.27      6.20 o
  -2   0   7       41.46       52.15      8.54 o
  -1   0   7        2.22        2.02      5.95 o
   0   0   7      783.97      791.00     40.75 o
   1   0   7       54.08       58.17      7.50 o
   2   0   7       50.48       52.08      7.06 o
   3   0   7        0.32       -0.33      5.24 o
   4   0   7       69.43       62.14     11.50 o
   5   0   7      387.57      353.14     69.05 o
   6   0   7      617.94      545.19     83.34 o
   7   0   7       42.73       28.74      8.97 o
   8   0   7       79.70       67.88     10.84 o
   9   0   7       39.01       26.44     12.47 o
  10   0   7        0.71       -4.58     14.41 o
  11   0   7        4.93        7.25     16.58 o
 -12   1   7        1.46       -1.72     15.98 o
 -11   1   7        7.38        4.19     14.35 o
 -10   1   7       35.94       54.19     17.39 o
  -9   1   7       23.83       39.37     15.06 o
  -8   1   7       16.88       14.51     11.52 o
  -7   1   7      122.82      112.06     20.77 o
  -6   1   7       89.55       73.09      9.29 o
  -5   1   7      186.53      169.61     26.11 o
  -4   1   7       81.27       85.18      7.95 o
  -3   1   7       18.40       18.43      6.25 o
  -2   1   7      977.13     1031.19     49.56 o
  -1   1   7      208.63      221.32     16.80 o
   0   1   7      328.99      343.41     55.88 o
   1   1   7      709.23      800.14    127.27 o
   2   1   7       99.43      126.07     15.36 o
   3   1   7       83.07      107.10     14.83 o
   4   1   7      171.65      132.09     25.71 o
   5   1   7      294.51      279.87     58.94 o
   6   1   7       34.45       39.49     13.72 o
   7   1   7        1.26        3.84     13.08 o
   8   1   7        1.61       -0.50     13.08 o
   9   1   7       48.77       62.28     18.59 o
  10   1   7        1.44       -3.10     16.16 o
  11   1   7        0.28        2.13     17.41 o
 -11   2   7       11.59       46.37     17.66 o
 -10   2   7        5.89       10.40     15.22 o
  -9   2   7        8.21       10.45     14.06 o
  -8   2   7        1.98       -4.45     12.11 o
  -7   2   7       52.46       68.50     16.08 o
  -6   2   7      189.16      205.96     20.81 o
  -5   2   7       10.48        6.47      6.62 o
  -4   2   7      141.04      137.78      9.34 o
  -3   2   7      628.43      665.03     40.54 o
  -2   2   7       34.18       32.73      6.89 o
  -1   2   7      191.92      180.68     18.77 o
   0   2   7       23.81       29.06      9.05 o
   1   2   7      205.17      251.41     19.08 o
   2   2   7       80.94      111.12     14.51 o
   3   2   7       80.59      105.28     15.03 o
   4   2   7       73.70       84.16     15.09 o
   5   2   7      199.91      228.69     22.38 o
   6   2   7       17.97       29.84     14.60 o
   7   2   7       22.79       31.54     16.15 o
   8   2   7        2.94       12.51     16.06 o
   9   2   7       11.91        6.35     16.98 o
  10   2   7        7.22        3.18     17.04 o
 -11   3   7       10.77       20.21     16.70 o
 -10   3   7       74.25       96.80     20.45 o
  -9   3   7        6.55        6.86     15.43 o
  -8   3   7       18.72       14.99     14.93 o
  -7   3   7        2.68        6.48     12.95 o
  -6   3   7       44.03       30.97     14.30 o
  -5   3   7       42.68       60.61     14.71 o
  -4   3   7       69.05       69.30     14.19 o
  -3   3   7       32.99       42.54      7.40 o
  -2   3   7       19.32       25.94      7.07 o
  -1   3   7       69.44       70.77      9.14 o
   0   3   7       11.45       11.47      7.64 o
   1   3   7       39.46       62.11     12.57 o
   2   3   7        3.37        1.40     10.00 o
   3   3   7       13.67       21.66     12.03 o
   4   3   7      176.44      213.19     21.63 o
   5   3   7       14.74       25.50     15.00 o
   6   3   7        8.28       15.08     15.27 o
   7   3   7        9.40       27.84     17.91 o
   8   3   7        1.82      -15.73     16.27 o
   9   3   7       20.33       14.01     19.31 o
  10   3   7        4.04        9.86     23.16 o
 -10   4   7       12.08       24.45     18.56 o
  -9   4   7       24.75       34.51     19.67 o
  -8   4   7        9.95       15.24     16.26 o
  -7   4   7       67.01       81.08     19.49 o
  -6   4   7       80.76       87.90     18.70 o
  -5   4   7       14.07       10.52     13.12 o
  -4   4   7       59.07       74.83     16.89 o
  -3   4   7        5.52        0.49      8.61 o
  -2   4   7        3.45        1.92      7.43 o
  -1   4   7       11.46       13.33      7.80 o
   0   4   7       76.29       82.99     11.98 o
   1   4   7       70.73      100.01     20.93 o
   2   4   7        2.30        5.78     11.46 o
   3   4   7        9.54        8.73     12.94 o
   4   4   7       14.21        3.94     13.76 o
   5   4   7       24.64       40.94     16.77 o
   6   4   7       29.15       42.19     19.25 o
   7   4   7       13.37        5.34     18.75 o
   8   4   7       23.19       40.64     21.44 o
   9   4   7       13.92       36.44     35.48 o
  -8   5   7        5.47        7.43     16.15 o
  -7   5   7        3.03        4.15     17.52 o
  -6   5   7        0.68      -11.07     19.64 o
  -5   5   7        3.94        1.93     15.58 o
  -4   5   7        4.65        9.74     16.93 o
  -3   5   7       34.97       54.22     16.85 o
  -2   5   7       49.58       74.71     13.18 o
  -1   5   7       48.15       63.02     15.52 o
   0   5   7       10.21       18.45     10.83 o
   1   5   7       57.21       77.61     16.16 o
   2   5   7       37.16       38.42     15.50 o
   3   5   7       38.03       55.14     17.70 o
   4   5   7        0.26        6.62     15.04 o
   5   5   7        1.35        7.07     16.20 o
   6   5   7        4.93        9.89     17.35 o
   7   5   7        1.51        5.36     18.15 o
  -5   6   7       14.00       24.90     18.76 o
  -4   6   7        3.04       -4.45     16.16 o
  -3   6   7       19.70       34.78     17.21 o
  -2   6   7       11.25        6.76     14.54 o
  -1   6   7       10.77        4.85     15.80 o
   0   6   7       11.65       30.61     15.84 o
   1   6   7        6.66        4.41     12.35 o
   2   6   7       13.31        0.05     15.26 o
   3   6   7        3.13        7.58     16.74 o
   4   6   7        0.23        9.19     16.74 o
  -4  -6   8       18.38        3.16     15.27 o
  -3  -6   8        5.79       21.54     15.99 o
  -2  -6   8        4.40       15.38     16.50 o
  -1  -6   8        6.12       17.19     15.55 o
   0  -6   8       16.90       17.76     13.29 o
   1  -6   8        9.02       -3.68     11.91 o
   2  -6   8        2.66        8.59     10.82 o
   3  -6   8        4.45        7.39     11.08 o
  -7  -5   8       10.04       16.30     11.39 o
  -6  -5   8        1.64       10.56     12.37 o
  -5  -5   8        5.84        1.14     11.49 o
  -4  -5   8        4.07       -9.93     13.80 o
  -3  -5   8       22.05       19.71     15.20 o
  -2  -5   8       31.03       31.98     15.36 o
  -1  -5   8       10.14       19.80     13.99 o
   0  -5   8        0.19       -1.59     10.12 o
   1  -5   8       27.64       25.60     11.94 o
   2  -5   8        3.24        0.80      9.12 o
   3  -5   8        2.15        6.21      9.98 o
   4  -5   8        6.68        7.65      9.75 o
   5  -5   8        9.58       18.89     10.59 o
   6  -5   8        0.46       -0.26     10.44 o
  -9  -4   8        3.33        7.70     10.93 o
  -8  -4   8       11.38       11.42     10.33 o
  -7  -4   8        1.83       13.17      9.85 o
  -6  -4   8       22.10       14.24      9.29 o
  -5  -4   8       14.02       16.64      9.08 o
  -4  -4   8        7.25        6.47      7.97 o
  -3  -4   8       38.71       47.90     11.02 o
  -2  -4   8      134.77      155.49     20.23 o
  -1  -4   8       24.99       16.98     12.33 o
   0  -4   8       12.89       14.85     10.38 o
   1  -4   8       35.40       22.39     10.67 o
   2  -4   8       18.03       16.54      8.93 o
   3  -4   8        3.51        7.08      8.79 o
   4  -4   8        5.27        1.59      9.02 o
   5  -4   8       13.59       15.38      9.83 o
   6  -4   8        6.04        1.87      9.39 o
   7  -4   8        5.00        0.34      9.83 o
   8  -4   8        3.74        3.79     10.52 o
 -10  -3   8       13.25       20.04     11.23 o
  -9  -3   8       12.84       18.56     10.62 o
  -8  -3   8       13.73       15.08      9.82 o
  -7  -3   8       46.91       31.55      9.74 o
  -6  -3   8       68.24       56.61     10.03 o
  -5  -3   8        2.26        3.73      7.42 o
  -4  -3   8       37.10       31.18      7.73 o
  -3  -3   8      128.60      112.36     10.02 o
  -2  -3   8      370.87      371.31     14.65 o
  -1  -3   8       94.34       75.34      9.77 o
   0  -3   8       14.07       16.85      8.76 o
   1  -3   8       80.24       75.31      9.79 o
   2  -3   8      131.44      111.86     11.81 o
   3  -3   8        6.80       -0.57      7.28 o
   4  -3   8       34.86       25.55      8.75 o
   5  -3   8       37.09       35.32      9.67 o
   6  -3   8       42.63       38.01     10.30 o
   7  -3   8        2.60        2.87      8.96 o
   8  -3   8       19.99       14.39     10.16 o
   9  -3   8        4.71       14.70     10.89 o
 -11  -2   8        7.29        4.30     12.47 o
 -10  -2   8        0.83        2.27     11.29 o
  -9  -2   8       33.50       23.66     10.23 o
  -8  -2   8        3.61       -3.29      8.34 o
  -7  -2   8       11.16        7.32      8.17 o
  -6  -2   8      288.74      292.64     37.74 o
  -5  -2   8       37.88       38.24      8.03 o
  -4  -2   8       45.73       49.62      9.35 o
  -3  -2   8      177.67      178.96     18.00 o
  -2  -2   8      145.16      156.21     14.40 o
  -1  -2   8       30.74       36.32      6.16 o
   0  -2   8      219.09      235.11     18.52 o
   1  -2   8      416.92      440.75     39.14 o
   2  -2   8      129.47      116.82     10.51 o
   3  -2   8       53.52       40.21      7.87 o
   4  -2   8       30.56       30.97      9.85 o
   5  -2   8       37.44       31.54      8.50 o
   6  -2   8      171.47      157.54     14.40 o
   7  -2   8       15.87       11.91      8.73 o
   8  -2   8       62.82       55.54     12.94 o
   9  -2   8       44.28       44.09     11.34 o
  10  -2   8        1.13        3.11     10.86 o
 -11  -1   8       23.72       15.64     16.48 o
 -10  -1   8      110.24       93.34     27.12 o
  -9  -1   8       47.29       50.81     18.31 o
  -8  -1   8       22.77       19.08      8.81 o
  -7  -1   8      120.45      116.02     17.92 o
  -6  -1   8       17.26       19.75      7.39 o
  -5  -1   8       62.01       57.37      8.70 o
  -4  -1   8       75.35       80.31      8.57 o
  -3  -1   8      123.68      128.23     14.63 o
  -2  -1   8      188.31      186.57     22.22 o
  -1  -1   8      123.35      136.92     17.32 o
   0  -1   8       13.50       11.02      5.04 o
   1  -1   8      150.74      163.19     14.07 o
   2  -1   8      142.84      131.42     11.69 o
   3  -1   8        9.69        5.54      4.24 o
   4  -1   8      404.62      367.76     47.87 o
   5  -1   8      496.43      442.38     73.35 o
   6  -1   8        1.77        4.18      7.81 o
   7  -1   8        6.98        6.69      8.60 o
   8  -1   8       25.32       17.09      9.78 o
   9  -1   8       12.05        4.21     10.12 o
  10  -1   8        0.56       13.09     16.71 o
 -11   0   8        4.80       17.20     16.02 o
 -10   0   8       18.80       15.75     14.52 o
  -9   0   8       38.87       32.36     13.23 o
  -8   0   8       33.03       23.70     10.18 o
  -7   0   8      207.17      203.20     29.77 o
  -6   0   8      404.71      370.70     55.53 o
  -5   0   8      183.75      174.00     25.98 o
  -4   0   8        0.41        4.23      5.83 o
  -3   0   8      632.36      667.32     51.79 o
  -2   0   8       96.95      113.31      9.06 o
  -1   0   8       26.61       28.06      6.52 o
   0   0   8       24.38       24.76      6.20 o
   1   0   8        4.75        2.62      5.24 o
   2   0   8      180.76      176.66     23.90 o
   3   0   8      325.93      261.74     35.06 o
   4   0   8       26.14       21.99      6.56 o
   5   0   8        5.18        3.82      6.65 o
   6   0   8       13.01        6.47      7.63 o
   7   0   8        9.69        8.33      8.43 o
   8   0   8        0.19       15.20     15.15 o
   9   0   8       37.13       25.24     16.76 o
  10   0   8       11.00       -2.73     16.18 o
 -11   1   8       23.58       29.29     18.10 o
 -10   1   8      109.05      103.37     21.14 o
  -9   1   8       46.15       55.33     16.06 o
  -8   1   8       22.72       25.87     14.14 o
  -7   1   8      118.33      120.45     23.22 o
  -6   1   8       16.53       13.23      9.05 o
  -5   1   8       60.95       54.98      7.72 o
  -4   1   8       76.39       71.61      8.05 o
  -3   1   8      126.07      113.18      9.32 o
  -2   1   8      184.69      160.49     10.60 o
  -1   1   8      121.79      119.26     11.00 o
   0   1   8       13.57        6.46      5.98 o
   1   1   8      146.54      157.71     29.27 o
   2   1   8      138.27      156.39     17.02 o
   3   1   8        9.93       19.69     11.49 o
   4   1   8      400.20      552.34     75.22 o
   5   1   8      492.01      654.89     67.22 o
   6   1   8        1.70       15.28     13.91 o
   7   1   8        6.96       -2.96     13.58 o
   8   1   8       24.76       28.15     17.01 o
   9   1   8       11.96        8.05     16.32 o
  10   1   8        0.49        0.04     16.92 o
 -11   2   8        7.52       12.22     16.19 o
 -10   2   8        0.77        7.63     14.90 o
  -9   2   8       33.62       47.63     17.16 o
  -8   2   8        3.75        4.99     14.17 o
  -7   2   8       11.20       17.47     13.60 o
  -6   2   8      289.59      376.85     28.01 o
  -5   2   8       38.28       39.96      9.26 o
  -4   2   8       46.20       44.07      7.53 o
  -3   2   8      171.50      178.85     11.32 o
  -2   2   8      141.60      152.59     10.80 o
  -1   2   8       29.91       28.81      7.16 o
   0   2   8      217.64      238.59     42.61 o
   1   2   8      409.93      476.71     61.37 o
   2   2   8      130.39      191.74     30.20 o
   3   2   8       52.20       47.81     13.20 o
   4   2   8       31.52       36.63     13.51 o
   5   2   8       37.33       48.60     15.23 o
   6   2   8      172.22      242.86     25.30 o
   7   2   8       15.97       28.29     16.34 o
   8   2   8       61.89       75.27     19.98 o
   9   2   8       44.13       44.78     19.27 o
  10   2   8        1.12       10.91     18.46 o
 -10   3   8       12.49       20.20     17.20 o
  -9   3   8       12.98       -6.83     15.69 o
  -8   3   8       13.91       10.63     16.75 o
  -7   3   8       48.60       38.00     15.46 o
  -6   3   8       69.51       61.09     17.37 o
  -5   3   8        2.02        3.93     11.89 o
  -4   3   8       36.88       40.22     13.58 o
  -3   3   8      127.72      140.77     21.95 o
  -2   3   8      372.36      459.99     54.37 o
  -1   3   8       96.09       98.23     18.17 o
   0   3   8       14.15       18.30      8.68 o
   1   3   8       83.59      104.29     12.57 o
   2   3   8      129.13      153.26     18.36 o
   3   3   8        7.13        6.61     12.56 o
   4   3   8       35.49       32.66     24.23 o
   5   3   8       38.46       51.13     16.01 o
   6   3   8       43.48       74.60     18.90 o
   7   3   8        2.68       10.17     16.94 o
   8   3   8       20.16       28.11     19.03 o
   9   3   8        4.71        5.30     18.23 o
  -9   4   8        3.06       -1.43     18.37 o
  -8   4   8       11.63       13.25     16.58 o
  -7   4   8        1.80       -2.02     15.99 o
  -6   4   8       21.21       17.14     16.33 o
  -5   4   8       13.07       18.55     14.99 o
  -4   4   8        7.52        9.35     13.69 o
  -3   4   8       39.81       69.90     20.31 o
  -2   4   8      138.30      191.84     25.92 o
  -1   4   8       25.50       31.73      9.46 o
   0   4   8       12.91       22.69     10.27 o
   1   4   8       35.97       36.75     11.34 o
   2   4   8       17.58       29.99     13.57 o
   3   4   8        3.75       11.20     13.07 o
   4   4   8        5.15       -5.00     13.46 o
   5   4   8       14.14       12.76     15.48 o
   6   4   8        6.41        4.03     15.69 o
   7   4   8        5.13        6.65     17.41 o
   8   4   8        3.92       23.31     19.81 o
  -7   5   8        9.87       21.04     19.57 o
  -6   5   8        1.61       -4.35     16.50 o
  -5   5   8        5.84       17.37     16.70 o
  -4   5   8        4.15        6.95     16.17 o
  -3   5   8       22.32       23.82     17.01 o
  -2   5   8       30.94       43.44     20.57 o
  -1   5   8        9.96       19.70     11.91 o
   0   5   8        0.18        2.41     10.81 o
   1   5   8       26.86       28.85     14.53 o
   2   5   8        3.65        7.42     14.45 o
   3   5   8        2.24        8.27     14.90 o
   4   5   8        6.76        4.69     15.38 o
   5   5   8        9.84       32.88     17.97 o
   6   5   8        0.39       -6.98     17.26 o
  -4   6   8       18.46       41.81     19.37 o
  -3   6   8        5.65       -8.28     16.55 o
  -2   6   8        4.37        5.29     16.23 o
  -1   6   8        5.95       15.95     16.42 o
   0   6   8       16.62       23.74     15.58 o
   1   6   8        8.74       17.43     12.96 o
   2   6   8        2.65        9.97     13.42 o
   3   6   8        4.40       11.10     17.14 o
  -2  -6   9       12.96        6.15     19.63 o
  -1  -6   9        1.79        5.94     16.43 o
   0  -6   9        5.35        1.94     15.09 o
   1  -6   9        9.23        9.42     13.14 o
  -6  -5   9       18.65       18.56     18.90 o
  -5  -5   9        5.23       10.75     15.79 o
  -4  -5   9        5.33       -2.27     14.35 o
  -3  -5   9        9.79       33.02     16.51 o
  -2  -5   9        2.15       -5.47     14.18 o
  -1  -5   9        5.24       -4.27     13.43 o
   0  -5   9        1.95        7.98     11.93 o
   1  -5   9        4.40        3.53     11.19 o
   2  -5   9       45.61       47.41     11.97 o
   3  -5   9       14.77       11.05     10.47 o
   4  -5   9        3.45       -2.51     10.30 o
   5  -5   9       10.28        9.66     11.18 o
  -8  -4   9        2.93        7.64     10.95 o
  -7  -4   9        4.31        3.65     10.04 o
  -6  -4   9        1.95       -2.73      9.24 o
  -5  -4   9       10.37       -1.58     10.68 o
  -4  -4   9        9.11        4.40     10.14 o
  -3  -4   9       21.82       27.05     14.29 o
  -2  -4   9       60.99       52.55     16.00 o
  -1  -4   9       99.53       97.02     17.83 o
   0  -4   9        3.14        2.32     10.14 o
   1  -4   9       39.29       36.01     12.09 o
   2  -4   9       12.02       19.05      9.71 o
   3  -4   9       46.42       51.34     11.40 o
   4  -4   9        7.72        6.64      9.86 o
   5  -4   9        5.20        9.11     10.18 o
   6  -4   9       21.22       23.87     10.78 o
   7  -4   9        7.46        9.65     10.79 o
 -10  -3   9        4.59        9.18     11.41 o
  -9  -3   9       27.53       39.22     11.83 o
  -8  -3   9        0.01        2.80      9.57 o
  -7  -3   9        4.59       -3.55      9.11 o
  -6  -3   9       76.93       72.67     11.29 o
  -5  -3   9        0.20        3.65      7.64 o
  -4  -3   9       19.73       11.00      7.57 o
  -3  -3   9       67.62       58.55      8.89 o
  -2  -3   9       11.46        7.28      8.33 o
  -1  -3   9       92.14       69.14     15.03 o
   0  -3   9       14.62        8.73     11.51 o
   1  -3   9       50.06       39.71     11.11 o
   2  -3   9       44.69       38.57      9.70 o
   3  -3   9       34.62       29.08      9.45 o
   4  -3   9        0.33       -2.19      8.13 o
   5  -3   9       26.22       19.18      9.48 o
   6  -3   9        5.99        4.01      9.00 o
   7  -3   9        3.74        1.50      9.69 o
   8  -3   9        4.97        1.45     10.57 o
 -10  -2   9       56.34       54.18     14.30 o
  -9  -2   9       10.25       12.63      9.80 o
  -8  -2   9        9.58       -0.97      9.13 o
  -7  -2   9       34.72       29.84      9.52 o
  -6  -2   9        2.08        7.12      7.84 o
  -5  -2   9        7.16        6.68      7.39 o
  -4  -2   9       15.68        7.48      6.83 o
  -3  -2   9       43.46       35.90      7.47 o
  -2  -2   9      169.01      166.51     20.41 o
  -1  -2   9       57.02       62.58      7.50 o
   0  -2   9       32.28       20.62      7.65 o
   1  -2   9        1.87        2.17      7.26 o
   2  -2   9       74.75       60.78      9.22 o
   3  -2   9       35.90       27.43      8.48 o
   4  -2   9        7.96        2.68      7.78 o
   5  -2   9       28.01       24.71      8.92 o
   6  -2   9       23.89       25.52      9.27 o
   7  -2   9        1.72       -5.51      9.01 o
   8  -2   9        0.48       -5.85      9.27 o
   9  -2   9        8.15        7.28     10.74 o
 -11  -1   9        5.44       -3.48     15.88 o
 -10  -1   9        8.01        3.88     11.91 o
  -9  -1   9       18.68       24.70     11.65 o
  -8  -1   9       26.09       17.85      8.90 o
  -7  -1   9       28.29       17.85      8.60 o
  -6  -1   9      373.15      416.55     68.68 o
  -5  -1   9       46.79       40.90      8.09 o
  -4  -1   9      113.89      106.82     10.98 o
  -3  -1   9      269.34      295.22     38.57 o
  -2  -1   9       96.46      101.78     15.40 o
  -1  -1   9       79.69       88.30     12.75 o
   0  -1   9       80.93       75.56      7.58 o
   1  -1   9       11.32       14.88      5.73 o
   2  -1   9      154.45      148.89     10.47 o
   3  -1   9      165.14      131.69     10.53 o
   4  -1   9       10.90        6.96      7.11 o
   5  -1   9      151.64      124.84     12.63 o
   6  -1   9       56.20       46.52      9.86 o
   7  -1   9       10.44       12.63      9.30 o
   8  -1   9       20.69       16.25     10.13 o
   9  -1   9       28.25       46.44     17.50 o
 -11   0   9        3.89        5.94     14.52 o
 -10   0   9       44.03       23.14     21.70 o
  -9   0   9        9.40        7.72     13.45 o
  -8   0   9       18.94       26.12     10.78 o
  -7   0   9       17.62       22.87      9.87 o
  -6   0   9       70.75       76.31     14.33 o
  -5   0   9      324.79      340.41     50.90 o
  -4   0   9       18.07       14.33      7.22 o
  -3   0   9       19.61       20.88      6.73 o
  -2   0   9      876.61      927.47     65.59 o
  -1   0   9      629.29      611.19     24.55 o
   0   0   9       38.31       34.82      6.78 o
   1   0   9      160.16      164.73     14.68 o
   2   0   9        0.07        0.06      5.91 o
   3   0   9       20.27       20.33      6.95 o
   4   0   9      258.60      222.04     23.60 o
   5   0   9       62.02       69.95     14.01 o
   6   0   9      243.00      255.20     25.24 o
   7   0   9       76.50       93.49     33.11 o
   8   0   9        1.37      -14.32     14.32 o
   9   0   9       25.94       29.91     16.44 o
  10   0   9        8.33       30.80     17.88 o
 -11   1   9        5.50       16.20     16.23 o
 -10   1   9        7.36        9.85     14.96 o
  -9   1   9       19.44       21.14     14.51 o
  -8   1   9       25.91       28.92     14.81 o
  -7   1   9       29.18       32.33     14.63 o
  -6   1   9      377.84      450.26     29.95 o
  -5   1   9       45.53       48.68     10.31 o
  -4   1   9      113.92      109.02     13.36 o
  -3   1   9      264.76      262.63     22.29 o
  -2   1   9       96.31       98.10      9.62 o
  -1   1   9       81.65       85.38      9.14 o
   0   1   9       79.58       79.12      8.96 o
   1   1   9       11.40       14.75      6.70 o
   2   1   9      155.38      165.08     22.83 o
   3   1   9      162.05      187.23     22.01 o
   4   1   9       10.82        9.37     13.15 o
   5   1   9      156.45      191.28     23.22 o
   6   1   9       58.60       61.84     17.97 o
   7   1   9       10.38        3.48     15.88 o
   8   1   9       21.52       18.71     17.75 o
   9   1   9       27.97       28.31     18.70 o
 -10   2   9       55.76       61.81     18.69 o
  -9   2   9       10.30        9.25     15.06 o
  -8   2   9        9.50        7.79     15.30 o
  -7   2   9       35.70       51.87     18.35 o
  -6   2   9        1.86        0.32     12.14 o
  -5   2   9        5.98        3.83      8.74 o
  -4   2   9       15.80       17.31      7.44 o
  -3   2   9       43.58       44.99      8.24 o
  -2   2   9      175.91      175.09     16.43 o
  -1   2   9       58.81       65.66     13.91 o
   0   2   9       33.05       36.75      8.17 o
   1   2   9        1.48       -7.40      7.40 o
   2   2   9       73.84       86.29     15.77 o
   3   2   9       36.36       49.36     14.62 o
   4   2   9        7.55        8.87     13.42 o
   5   2   9       26.87       36.54     15.50 o
   6   2   9       25.10       45.87     16.74 o
   7   2   9        1.73        5.30     15.11 o
   8   2   9        0.45       21.29     17.55 o
   9   2   9        7.58       16.83     17.89 o
 -10   3   9        4.67       13.19     17.71 o
  -9   3   9       27.69       52.26     28.32 o
  -8   3   9        0.01        4.33     17.13 o
  -7   3   9        4.52        0.23     14.39 o
  -6   3   9       73.68      103.24     20.31 o
  -5   3   9        0.24       -5.65     12.76 o
  -4   3   9       19.95        8.82     17.99 o
  -3   3   9       70.70       74.58     10.17 o
  -2   3   9       11.63       12.58      8.28 o
  -1   3   9       90.14      106.76     14.76 o
   0   3   9       14.61       16.20      8.21 o
   1   3   9       49.84       47.20     11.07 o
   2   3   9       41.82       54.55     15.38 o
   3   3   9       34.22       40.99     17.61 o
   4   3   9        0.30        5.02     13.95 o
   5   3   9       25.54       35.51     16.61 o
   6   3   9        5.66       12.24     16.25 o
   7   3   9        3.62       13.50     17.47 o
   8   3   9        4.84       -2.78     17.33 o
  -8   4   9        2.96        8.09     18.77 o
  -7   4   9        4.17        9.92     16.44 o
  -6   4   9        2.04      -11.41     16.04 o
  -5   4   9       10.80       14.38     15.99 o
  -4   4   9        9.27        5.30     14.81 o
  -3   4   9       22.08       23.95     15.24 o
  -2   4   9       59.88       75.03     10.91 o
  -1   4   9       98.63      105.01     21.43 o
   0   4   9        2.93       -1.07      8.55 o
   1   4   9       38.48       44.77     12.21 o
   2   4   9       12.17       24.63     14.62 o
   3   4   9       46.39       76.84     18.41 o
   4   4   9        8.01        5.23     15.47 o
   5   4   9        5.28        7.04     16.27 o
   6   4   9       21.22       21.39     18.10 o
   7   4   9        7.57        2.42     18.54 o
  -6   5   9       18.47       20.31     25.43 o
  -5   5   9        5.17        4.92     17.25 o
  -4   5   9        5.50       -3.84     15.50 o
  -3   5   9        9.92       22.41     16.37 o
  -2   5   9        2.26       -1.02     14.93 o
  -1   5   9        5.56        0.02     11.21 o
   0   5   9        1.96       -3.62      9.86 o
   1   5   9        4.57        2.48     12.46 o
   2   5   9       45.95       56.95     21.29 o
   3   5   9       14.77       16.04     16.78 o
   4   5   9        3.58        1.65     16.31 o
   5   5   9       10.34        5.95     17.45 o
  -2   6   9       13.32       11.67     18.00 o
  -1   6   9        1.81        8.13     16.61 o
   0   6   9        5.35        8.70     17.26 o
   1   6   9        9.51        8.55     16.44 o
  -5  -5  10        7.48        7.66     16.33 o
  -4  -5  10       10.52        9.53     16.55 o
  -3  -5  10        7.70       21.02     16.82 o
  -2  -5  10       24.61       19.21     16.59 o
  -1  -5  10       18.57       16.38     14.43 o
   0  -5  10        8.65       14.29     14.83 o
   1  -5  10        5.55        5.32     12.12 o
   2  -5  10       11.09        5.91     12.42 o
   3  -5  10        1.80       -4.82     10.35 o
   4  -5  10        6.42        4.13     11.12 o
  -7  -4  10        2.76        3.35     12.66 o
  -6  -4  10       19.26       22.78     12.74 o
  -5  -4  10        8.64        8.93     14.77 o
  -4  -4  10       20.39       19.94     15.37 o
  -3  -4  10        9.17       -2.75     13.63 o
  -2  -4  10       18.07       14.56     16.91 o
  -1  -4  10       17.71       11.85     13.67 o
   0  -4  10       13.67       16.16     14.52 o
   1  -4  10        8.73       15.27     12.02 o
   2  -4  10       47.48       40.26     13.17 o
   3  -4  10        1.77        0.44      9.71 o
   4  -4  10        5.20       -1.39      9.98 o
   5  -4  10       11.44        6.51     10.64 o
   6  -4  10        1.81        8.26     11.21 o
  -9  -3  10       18.77       26.53     11.76 o
  -8  -3  10       31.04       27.27     11.24 o
  -7  -3  10        5.35        7.60      9.72 o
  -6  -3  10       21.71       22.79      9.68 o
  -5  -3  10       15.48       17.94      8.98 o
  -4  -3  10        1.52       -7.83      8.89 o
  -3  -3  10       73.23       61.70     11.98 o
  -2  -3  10       94.75       71.53     15.99 o
  -1  -3  10       22.03       19.75     13.64 o
   0  -3  10       19.76       11.69     13.16 o
   1  -3  10       10.22        0.89      9.65 o
   2  -3  10       97.91       85.68     14.22 o
   3  -3  10       64.08       44.04     10.33 o
   4  -3  10        8.77        0.44      9.17 o
   5  -3  10        8.68        9.91      9.75 o
   6  -3  10       32.91       28.74     10.96 o
   7  -3  10        1.18        9.64     10.65 o
 -10  -2  10        8.60       14.19     13.55 o
  -9  -2  10       25.58       24.79     13.18 o
  -8  -2  10       10.68        3.07      9.54 o
  -7  -2  10       48.23       40.62     10.47 o
  -6  -2  10       26.58       27.96      9.51 o
  -5  -2  10       53.23       41.39      9.31 o
  -4  -2  10       63.55       71.35      9.93 o
  -3  -2  10        2.48       -2.38      7.06 o
  -2  -2  10      226.86      232.50     16.36 o
  -1  -2  10      208.20      192.45     21.51 o
   0  -2  10        0.67       11.73     11.05 o
   1  -2  10       23.28       24.70     12.56 o
   2  -2  10      166.70      135.45     15.35 o
   3  -2  10       34.77       26.92      8.81 o
   4  -2  10       33.85       26.65      9.39 o
   5  -2  10       24.49       26.29      9.83 o
   6  -2  10       11.58        9.18      9.51 o
   7  -2  10       22.49       31.55     10.46 o
   8  -2  10       26.55       28.99     11.27 o
 -10  -1  10       10.50       -0.19     15.50 o
  -9  -1  10       43.92       49.04     13.10 o
  -8  -1  10       39.67       36.08     12.26 o
  -7  -1  10       13.64       24.77      9.26 o
  -6  -1  10      212.89      218.15     28.06 o
  -5  -1  10       14.48        5.54      7.45 o
  -4  -1  10       27.88       32.32      7.99 o
  -3  -1  10      168.77      189.68     21.33 o
  -2  -1  10      178.45      191.58     19.81 o
  -1  -1  10       40.95       33.74      7.32 o
   0  -1  10       19.70       20.89      6.50 o
   1  -1  10       19.26       19.36      8.13 o
   2  -1  10        0.84       -8.79     10.25 o
   3  -1  10       13.94       22.50      9.47 o
   4  -1  10       47.75       53.13      9.61 o
   5  -1  10        8.49        4.87      8.32 o
   6  -1  10       76.41       71.99     13.51 o
   7  -1  10        1.52        3.16     13.94 o
   8  -1  10        9.96       10.26     14.79 o
   9  -1  10       28.97       36.91     21.81 o
 -10   0  10       20.73       32.07     16.34 o
  -9   0  10       13.61       25.98     14.93 o
  -8   0  10        4.92        2.87     10.23 o
  -7   0  10       48.45       48.68     11.40 o
  -6   0  10       53.05       42.56      9.25 o
  -5   0  10        7.70        3.36      7.25 o
  -4   0  10       59.28       66.19     13.19 o
  -3   0  10       98.92       94.23      9.73 o
  -2   0  10       52.44       56.14      8.25 o
  -1   0  10        9.81       10.87      6.45 o
   0   0  10        0.16       -6.20      6.20 o
   1   0  10       45.74       38.33      7.54 o
   2   0  10      457.49      436.55     33.56 o
   3   0  10       32.67       24.98      7.50 o
   4   0  10       37.66       37.16     10.71 o
   5   0  10      113.47      106.19     19.50 o
   6   0  10        1.38       11.55     14.05 o
   7   0  10        0.97       12.95     15.65 o
   8   0  10       13.96       12.68     16.88 o
   9   0  10        0.99      -15.39     15.73 o
 -10   1  10       10.44        9.34     15.08 o
  -9   1  10       43.25       53.85     17.26 o
  -8   1  10       38.55       52.07     16.46 o
  -7   1  10       13.68        6.34     12.98 o
  -6   1  10      207.95      251.61     25.12 o
  -5   1  10       13.86       14.05      7.84 o
  -4   1  10       28.16       24.74      8.00 o
  -3   1  10      171.96      172.47     12.60 o
  -2   1  10      180.67      171.32     12.50 o
  -1   1  10       40.51       32.67      7.89 o
   0   1  10       20.04       22.30      7.31 o
   1   1  10       19.37       18.81      7.48 o
   2   1  10        0.67        1.26      6.73 o
   3   1  10       14.69       11.84      9.78 o
   4   1  10       47.74       54.60     16.56 o
   5   1  10        8.60       21.11     15.73 o
   6   1  10       74.58      109.63     21.75 o
   7   1  10        1.59       -0.43     16.62 o
   8   1  10        9.59       23.07     18.48 o
   9   1  10       28.32       50.04     21.16 o
 -10   2  10        8.69        4.05     16.45 o
  -9   2  10       25.42       12.60     15.81 o
  -8   2  10       10.67        3.75     14.93 o
  -7   2  10       47.62       68.27     19.45 o
  -6   2  10       25.01       33.82     14.34 o
  -5   2  10       54.87       69.33     13.14 o
  -4   2  10       64.14       79.57     10.43 o
  -3   2  10        2.49        4.87      7.69 o
  -2   2  10      226.12      238.31     14.80 o
  -1   2  10      209.71      224.06     18.01 o
   0   2  10        0.64        7.80      8.07 o
   1   2  10       22.91       25.35      8.62 o
   2   2  10      161.83      167.95     20.97 o
   3   2  10       35.27       50.98     20.85 o
   4   2  10       34.21       30.54     15.66 o
   5   2  10       25.09       42.39     18.19 o
   6   2  10       11.98        6.98     17.77 o
   7   2  10       22.79       20.19     20.70 o
   8   2  10       26.30       28.24     20.05 o
  -9   3  10       18.70       30.41     19.34 o
  -8   3  10       31.29       74.29     21.42 o
  -7   3  10        5.44       -0.23     15.17 o
  -6   3  10       21.59       26.85     16.60 o
  -5   3  10       14.50       18.78     15.20 o
  -4   3  10        1.67        1.92     13.70 o
  -3   3  10       72.33      100.53     11.43 o
  -2   3  10       94.87       97.58     11.55 o
  -1   3  10       22.75       18.17      9.00 o
   0   3  10       19.51       18.66      9.29 o
   1   3  10       10.02        8.90     10.14 o
   2   3  10       98.83      106.49     20.39 o
   3   3  10       63.51       90.28     18.57 o
   4   3  10        8.65       -4.25     15.19 o
   5   3  10        8.98        8.94     15.84 o
   6   3  10       33.60       46.41     18.66 o
   7   3  10        1.10       -2.46     17.04 o
  -7   4  10        2.64       20.09     17.36 o
  -6   4  10       19.47       47.57     20.25 o
  -5   4  10        8.57       14.85     17.01 o
  -4   4  10       20.32       39.37     17.29 o
  -3   4  10        9.14        8.66     14.59 o
  -2   4  10       18.94       12.74     11.51 o
  -1   4  10       18.66       24.62     10.41 o
   0   4  10       14.00       18.64     10.12 o
   1   4  10        9.14       11.95     11.83 o
   2   4  10       48.06       53.80     15.60 o
   3   4  10        1.94        4.68     14.86 o
   4   4  10        5.03        4.52     16.09 o
   5   4  10       11.40       33.47     18.10 o
   6   4  10        1.66        8.83     18.61 o
  -5   5  10        7.75        9.92     18.57 o
  -4   5  10       10.46       18.86     20.21 o
  -3   5  10        7.90       -1.79     16.22 o
  -2   5  10       24.72       37.95     19.27 o
  -1   5  10       18.26       19.97     16.21 o
   0   5  10        8.56       11.69     10.87 o
   1   5  10        5.72       10.54     12.51 o
   2   5  10       10.99       20.34     14.01 o
   3   5  10        1.65       -2.61     16.97 o
   4   5  10        6.40        8.01     17.99 o
  -3  -5  11        7.41        1.86     15.31 o
  -2  -5  11       11.54        3.31     15.95 o
  -1  -5  11        0.47        0.76     14.98 o
   0  -5  11        0.24        3.94     15.44 o
   1  -5  11        4.75       -0.90     15.44 o
  -6  -4  11        1.77        4.59     16.52 o
  -5  -4  11        7.56       -3.59     15.44 o
  -4  -4  11       14.46       17.04     15.84 o
  -3  -4  11        6.35       13.86     15.30 o
  -2  -4  11       21.36       11.18     14.73 o
  -1  -4  11       26.82       25.70     15.94 o
   0  -4  11        5.33        7.17     15.39 o
   1  -4  11        9.32       -0.10     15.38 o
   2  -4  11       17.95       16.59     12.64 o
   3  -4  11       10.95       15.49     12.42 o
   4  -4  11        9.89       17.27     11.29 o
   5  -4  11        7.28        9.21     11.55 o
  -8  -3  11        8.78        7.60     11.00 o
  -7  -3  11        0.37        6.86     10.27 o
  -6  -3  11        8.21        5.07     11.53 o
  -5  -3  11       80.12       92.73     14.96 o
  -4  -3  11       36.32       27.36     15.16 o
  -3  -3  11       25.42       15.40     14.75 o
  -2  -3  11       12.69       11.56     13.99 o
  -1  -3  11       50.68       49.45     16.44 o
   0  -3  11       12.02       10.42     14.64 o
   1  -3  11        7.59       14.56     14.39 o
   2  -3  11       29.26       14.43     11.56 o
   3  -3  11        7.25        8.76     11.30 o
   4  -3  11        3.83        2.30      9.30 o
   5  -3  11        8.15       16.99     10.61 o
   6  -3  11       17.00        4.87     10.34 o
  -9  -2  11       20.70       31.95     13.98 o
  -8  -2  11       12.66       18.78     10.39 o
  -7  -2  11        5.77        5.06     10.88 o
  -6  -2  11       30.54       38.93     10.57 o
  -5  -2  11       43.38       38.16      9.98 o
  -4  -2  11       20.53       34.10      9.22 o
  -3  -2  11       76.22       85.66     13.81 o
  -2  -2  11       83.99       86.12     12.68 o
  -1  -2  11        4.34        6.15     12.35 o
   0  -2  11       17.22       17.14     12.74 o
   1  -2  11        7.19       -2.97     11.55 o
   2  -2  11      107.80       90.64     18.30 o
   3  -2  11       83.40       66.07     13.35 o
   4  -2  11       14.57       16.24      9.65 o
   5  -2  11       39.40       41.74     11.03 o
   6  -2  11       33.14       25.76     10.88 o
   7  -2  11        4.72        6.41     12.16 o
  -9  -1  11        1.64       -0.54     11.53 o
  -8  -1  11       42.31       37.66     12.29 o
  -7  -1  11        7.48        9.74      9.09 o
  -6  -1  11       76.41       76.37     12.70 o
  -5  -1  11       12.31        6.77      7.97 o
  -4  -1  11        6.76        6.94      7.48 o
  -3  -1  11       24.91       27.00      8.26 o
  -2  -1  11      136.05      166.90     19.36 o
  -1  -1  11       64.69       60.84     12.01 o
   0  -1  11       61.82       56.81     10.87 o
   1  -1  11       69.23       49.31     15.01 o
   2  -1  11       50.75       38.77     14.05 o
   3  -1  11       30.80       18.47     13.21 o
   4  -1  11        2.34        1.78      9.98 o
   5  -1  11       10.80        9.51     10.83 o
   6  -1  11       21.69       30.53     25.59 o
   7  -1  11        7.99        9.02     15.09 o
   8  -1  11        3.70        7.15     16.33 o
 -10   0  11        1.25      -13.26     14.82 o
  -9   0  11      106.94      137.53     22.51 o
  -8   0  11       90.12       64.70     13.73 o
  -7   0  11       26.85       18.55     14.97 o
  -6   0  11       83.79       74.88     12.71 o
  -5   0  11       14.57       11.02      8.29 o
  -4   0  11       42.59       31.92      8.94 o
  -3   0  11        7.65        8.28      7.30 o
  -2   0  11        1.31        5.96      7.15 o
  -1   0  11      387.65      392.29     17.55 o
   0   0  11        5.27        5.39      7.59 o
   1   0  11        6.73        5.74      7.37 o
   2   0  11        3.09        3.95      8.82 o
   3   0  11        4.80        8.28      9.10 o
   4   0  11       18.43       14.00     14.03 o
   5   0  11       26.96       22.79     16.42 o
   6   0  11        5.86       24.73     16.95 o
   7   0  11        0.30       -4.72     15.50 o
   8   0  11       39.02       40.68     19.26 o
  -9   1  11        1.68        0.78     13.97 o
  -8   1  11       43.69       55.24     17.14 o
  -7   1  11        7.16       24.56     14.22 o
  -6   1  11       77.06       96.17     18.33 o
  -5   1  11       12.74        9.37      8.34 o
  -4   1  11        6.37        4.00      7.70 o
  -3   1  11       24.51       20.34      8.14 o
  -2   1  11      136.50      143.12     12.74 o
  -1   1  11       62.26       71.29     11.36 o
   0   1  11       61.99       60.57      9.71 o
   1   1  11       66.89       52.79      9.83 o
   2   1  11       50.05       41.42      9.57 o
   3   1  11       29.91       21.28      8.65 o
   4   1  11        2.48       -1.00     10.96 o
   5   1  11       10.29       12.15     17.48 o
   6   1  11       22.35       24.51     17.04 o
   7   1  11        7.65        7.88     17.46 o
   8   1  11        3.68        9.03     18.44 o
  -9   2  11       21.40       48.77     18.57 o
  -8   2  11       12.61       22.01     16.66 o
  -7   2  11        5.53        5.06     16.54 o
  -6   2  11       29.94       53.09     16.62 o
  -5   2  11       42.69       21.75     14.03 o
  -4   2  11       20.06       13.65     10.22 o
  -3   2  11       77.24       85.67     12.94 o
  -2   2  11       82.83       81.06     11.13 o
  -1   2  11        5.02        1.13      8.36 o
   0   2  11       17.35       10.72      8.99 o
   1   2  11        7.29        6.12      8.52 o
   2   2  11      109.47      120.36     23.52 o
   3   2  11       84.02       95.39     15.11 o
   4   2  11       14.81       26.61     16.42 o
   5   2  11       39.88       51.87     18.85 o
   6   2  11       32.93       34.04     19.93 o
   7   2  11        4.58        0.84     17.92 o
  -8   3  11        8.43       16.33     19.09 o
  -7   3  11        0.41       -3.57     15.85 o
  -6   3  11        8.25       11.93     14.64 o
  -5   3  11       80.46      107.09     23.58 o
  -4   3  11       36.42       38.64     16.83 o
  -3   3  11       25.42       27.72     11.45 o
  -2   3  11       13.53       26.92      9.78 o
  -1   3  11       50.52       65.74     11.40 o
   0   3  11       12.19        8.46      9.49 o
   1   3  11        6.93       14.16      9.69 o
   2   3  11       29.73       33.95     12.46 o
   3   3  11        7.16       11.79     12.53 o
   4   3  11        3.96       16.01     16.16 o
   5   3  11        8.27        5.33     21.41 o
   6   3  11       16.87       27.39     19.67 o
  -6   4  11        1.78       14.59     18.97 o
  -5   4  11        7.96       -0.94     16.75 o
  -4   4  11       14.54       26.82     17.65 o
  -3   4  11        6.67        8.35     15.94 o
  -2   4  11       21.55       22.19     15.63 o
  -1   4  11       26.59       39.58     11.68 o
   0   4  11        5.32       11.69     12.48 o
   1   4  11        9.35        3.09      9.92 o
   2   4  11       17.27       19.02     12.79 o
   3   4  11       11.07       11.99     13.41 o
   4   4  11       10.02        8.89     17.33 o
   5   4  11        7.54       24.02     18.80 o
  -3   5  11        7.30       -1.55     17.15 o
  -2   5  11       11.33       17.92     17.87 o
  -1   5  11        0.43       -8.25     14.40 o
   0   5  11        0.23        4.32     13.22 o
   1   5  11        4.86        6.83     11.77 o
  -5  -4  12       21.12       40.07     19.54 o
  -4  -4  12        6.77        1.10     16.23 o
  -3  -4  12       16.90       11.27     18.07 o
  -2  -4  12       30.34       33.66     27.10 o
  -1  -4  12        1.58       -8.44     14.55 o
   0  -4  12        9.20        3.00     15.68 o
   1  -4  12        4.36        5.86     15.46 o
   2  -4  12        2.45       10.09     16.27 o
   3  -4  12        5.31       24.57     13.95 o
  -7  -3  12        5.69       -0.07     12.68 o
  -6  -3  12        7.81        3.65     15.30 o
  -5  -3  12       10.76       28.64     15.86 o
  -4  -3  12       13.74        9.19     13.86 o
  -3  -3  12        9.65        8.25     14.86 o
  -2  -3  12       24.66       31.20     18.48 o
  -1  -3  12       13.23       15.73     15.69 o
   0  -3  12       29.32       37.57     21.35 o
   1  -3  12       42.90       35.40     17.10 o
   2  -3  12       68.36       61.14     18.66 o
   3  -3  12        9.83        9.42     12.29 o
   4  -3  12        4.74        5.83     12.29 o
   5  -3  12        7.09        6.19     11.04 o
  -8  -2  12       32.44       36.69     13.69 o
  -7  -2  12       35.89       30.08     11.47 o
  -6  -2  12       33.41       45.90     16.68 o
  -5  -2  12       18.85       19.31     11.49 o
  -4  -2  12       26.61       18.32     11.52 o
  -3  -2  12        8.39       20.55     14.74 o
  -2  -2  12       31.46       35.03     15.75 o
  -1  -2  12       80.45       79.33     18.29 o
   0  -2  12       12.24       19.53     15.37 o
   1  -2  12       40.69       38.98     16.24 o
   2  -2  12        7.47        8.17     14.39 o
   3  -2  12        0.91       -9.89     13.65 o
   4  -2  12       15.64       10.32     14.46 o
   5  -2  12       13.66        8.23     12.26 o
   6  -2  12       35.27       30.93     13.54 o
  -8  -1  12       10.24        5.46     11.81 o
  -7  -1  12       12.66        9.14     10.94 o
  -6  -1  12        1.94       -2.51      8.96 o
  -5  -1  12       31.06       30.43      9.48 o
  -4  -1  12       16.33       20.55      8.61 o
  -3  -1  12       16.75        9.06     10.30 o
  -2  -1  12       31.32       37.51     11.32 o
  -1  -1  12       59.41       57.73     12.39 o
   0  -1  12       30.88       22.69     13.97 o
   1  -1  12        0.15       -2.81     16.32 o
   2  -1  12       45.47       39.29     14.99 o
   3  -1  12       10.48        8.15     14.67 o
   4  -1  12        3.88        3.50     14.00 o
   5  -1  12        8.22       -1.83     13.83 o
   6  -1  12        1.47        7.40     15.14 o
   7  -1  12        2.80        5.05     16.40 o
  -9   0  12        9.16       35.81     16.96 o
  -8   0  12       10.73       15.15     14.85 o
  -7   0  12        4.90       13.70     12.75 o
  -6   0  12        0.08        2.28      9.46 o
  -5   0  12       42.88       50.69     10.36 o
  -4   0  12       36.06       36.40     10.03 o
  -3   0  12      237.40      239.18     22.53 o
  -2   0  12      160.43      155.48     12.90 o
  -1   0  12       19.28       18.88      7.99 o
   0   0  12        0.27       -1.53      9.34 o
   1   0  12        5.35       12.87      9.91 o
   2   0  12        4.01        8.62     12.82 o
   3   0  12       58.68       45.98     16.61 o
   4   0  12        2.33       -7.17     12.96 o
   5   0  12       22.02       25.79     15.84 o
   6   0  12       30.46       38.84     17.45 o
   7   0  12        2.41       15.73     18.13 o
  -8   1  12       10.00       15.32     15.07 o
  -7   1  12       12.46       13.88     14.55 o
  -6   1  12        1.69       -3.90     10.07 o
  -5   1  12       30.61       36.08     11.22 o
  -4   1  12       16.21       16.13      8.84 o
  -3   1  12       16.41       10.53      7.99 o
  -2   1  12       31.85       30.93      9.96 o
  -1   1  12       61.19       74.70     11.09 o
   0   1  12       31.25       27.40      9.41 o
   1   1  12        0.23        8.60      8.96 o
   2   1  12       45.65       47.43     10.63 o
   3   1  12       10.72       12.06     11.41 o
   4   1  12        3.93        9.74     11.81 o
   5   1  12        8.09        9.83     17.22 o
   6   1  12        1.53        8.02     17.73 o
   7   1  12        2.87       15.40     19.05 o
  -8   2  12       32.50       59.02     19.76 o
  -7   2  12       36.03       30.25     17.77 o
  -6   2  12       33.88       30.22     15.46 o
  -5   2  12       20.13       26.66     14.03 o
  -4   2  12       26.95       18.30     10.44 o
  -3   2  12        8.88        8.10      9.33 o
  -2   2  12       31.89       50.65     10.94 o
  -1   2  12       81.40       76.19     11.80 o
   0   2  12       12.62       13.81      9.36 o
   1   2  12       40.58       52.09     11.18 o
   2   2  12        7.31        3.22      9.52 o
   3   2  12        0.76        6.26      9.56 o
   4   2  12       15.68       31.58     14.55 o
   5   2  12       13.81       18.65     18.54 o
   6   2  12       35.26       34.02     20.14 o
  -7   3  12        5.58       13.24     16.62 o
  -6   3  12        7.61        6.02     14.93 o
  -5   3  12       10.71        7.71     15.58 o
  -4   3  12       13.39       25.38     16.76 o
  -3   3  12        9.70       23.73     16.21 o
  -2   3  12       24.36       27.59     10.68 o
  -1   3  12       13.20       16.59     10.10 o
   0   3  12       28.71       30.92     11.00 o
   1   3  12       42.84       43.74     11.76 o
   2   3  12       68.02       79.51     13.16 o
   3   3  12       10.29        7.79     12.37 o
   4   3  12        4.67       20.11     14.38 o
   5   3  12        7.00       18.01     20.05 o
  -5   4  12       21.06       22.40     18.46 o
  -4   4  12        6.55       15.51     17.99 o
  -3   4  12       16.88       32.46     18.34 o
  -2   4  12       29.81       53.30     24.14 o
  -1   4  12        1.59       12.71     11.04 o
   0   4  12        9.22       21.84     11.73 o
   1   4  12        4.54        1.89     11.10 o
   2   4  12        2.58       -1.14     11.33 o
   3   4  12        5.17        4.39     13.73 o
  -5  -3  13        4.76       12.99     16.30 o
  -4  -3  13        3.91        8.82     16.30 o
  -3  -3  13        1.00       19.00     19.65 o
  -2  -3  13        5.69       27.59     16.68 o
  -1  -3  13       21.99       13.79     31.22 o
   0  -3  13       31.16       13.58     16.90 o
   1  -3  13        0.14       -4.36     15.57 o
   2  -3  13        0.60        2.36     15.54 o
   3  -3  13       21.22       37.08     18.49 o
  -6  -2  13        5.09       13.15     12.42 o
  -5  -2  13       69.80       69.12     14.46 o
  -4  -2  13       26.89       25.13     15.45 o
  -3  -2  13       35.57       34.67     17.28 o
  -2  -2  13       48.76       54.12     17.95 o
  -1  -2  13       53.00       43.05     24.34 o
   0  -2  13       26.81       42.05     16.97 o
   1  -2  13       14.28       18.50     14.89 o
   2  -2  13       19.28       10.39     15.14 o
   3  -2  13        5.59       -5.44     14.62 o
   4  -2  13        7.35        9.15     15.62 o
  -7  -1  13       10.96       33.51     13.12 o
  -6  -1  13        7.69        6.64      9.97 o
  -5  -1  13        8.90        7.23     11.12 o
  -4  -1  13        5.66        1.39     10.58 o
  -3  -1  13        3.92        0.80     10.76 o
  -2  -1  13        2.93       -0.06     14.12 o
  -1  -1  13       28.93       20.33     15.54 o
   0  -1  13       17.94       15.80     14.43 o
   1  -1  13        4.02        1.54     14.18 o
   2  -1  13       20.06       26.63     15.88 o
   3  -1  13       11.06       20.58     15.99 o
   4  -1  13        1.65       -0.37     14.79 o
   5  -1  13       10.53       17.18     15.88 o
  -7   0  13        3.73       11.77     11.14 o
  -6   0  13        0.77        3.93     10.17 o
  -5   0  13       15.87       14.44      9.50 o
  -4   0  13        2.73       13.56      9.25 o
  -3   0  13        9.43       11.12      9.55 o
  -2   0  13        6.84        5.41     10.55 o
  -1   0  13        0.35       -5.45     10.12 o
   0   0  13       14.26       -1.22     10.34 o
   1   0  13       47.80       35.45     16.57 o
   2   0  13       36.17       47.43     23.60 o
   3   0  13        0.80        5.50     14.51 o
   4   0  13        5.54       13.45     15.56 o
   5   0  13        0.22       -7.36     15.13 o
  -7   1  13       11.03       13.38     14.82 o
  -6   1  13        8.53       21.41     15.41 o
  -5   1  13        8.88       11.87     11.10 o
  -4   1  13        5.42       -1.67     10.05 o
  -3   1  13        3.90       -0.34      8.45 o
  -2   1  13        2.90        4.93      8.46 o
  -1   1  13       29.53       27.77     10.20 o
   0   1  13       17.51       15.50      9.80 o
   1   1  13        4.01       -0.99     10.63 o
   2   1  13       20.09       31.73     12.44 o
   3   1  13       11.51       19.92     16.43 o
   4   1  13        1.65        1.78     16.54 o
   5   1  13       10.26       23.02     18.36 o
  -6   2  13        4.98        8.26     18.24 o
  -5   2  13       69.43       97.76     18.65 o
  -4   2  13       26.65       25.04     11.36 o
  -3   2  13       35.42       36.46     11.56 o
  -2   2  13       49.36       61.70     11.96 o
  -1   2  13       52.46       61.54     11.84 o
   0   2  13       26.62       24.55     10.56 o
   1   2  13       14.79       13.69     10.30 o
   2   2  13       19.86       28.12     11.10 o
   3   2  13        5.59        0.73     10.47 o
   4   2  13        7.28       -0.91     13.47 o
  -5   3  13        4.78        5.11     15.38 o
  -4   3  13        3.89       14.02     22.28 o
  -3   3  13        1.00       -1.41     16.18 o
  -2   3  13        5.53       19.42     12.47 o
  -1   3  13       22.59       35.75     11.60 o
   0   3  13       31.40       34.68     11.88 o
   1   3  13        0.15        1.55     10.79 o
   2   3  13        0.44       -2.52     10.76 o
   3   3  13       21.21       30.61     12.58 o
  -4  -2  14        0.72       -3.02     15.57 o
  -3  -2  14       15.07       20.23     17.06 o
  -2  -2  14        1.84       -0.92     16.33 o
  -1  -2  14       20.49        5.67     16.89 o
   0  -2  14        1.04       16.43     16.40 o
   1  -2  14        6.31        1.50     15.71 o
   2  -2  14        8.34        6.57     17.34 o
  -5  -1  14       25.33       22.13     12.81 o
  -4  -1  14        3.46        0.05     11.52 o
  -3  -1  14        0.01       -3.48     14.69 o
  -2  -1  14        9.41        6.02     15.16 o
  -1  -1  14       20.99        7.33     15.37 o
   0  -1  14        8.03       -0.69     14.78 o
   1  -1  14        7.39       -2.41     14.21 o
   2  -1  14        0.43       -8.00     14.95 o
   3  -1  14       36.32       39.82     18.07 o
  -6   0  14        2.17       -5.92     10.65 o
  -5   0  14        5.05       10.83     11.27 o
  -4   0  14       24.63       16.08     13.00 o
  -3   0  14        3.41       -5.71     12.16 o
  -2   0  14       11.47        9.44     11.69 o
  -1   0  14       26.84       19.11     15.49 o
   0   0  14        1.56       -1.07     15.00 o
   1   0  14        0.74        3.48     15.14 o
   2   0  14       19.60       23.08     16.83 o
   3   0  14        0.69        8.27     16.09 o
   4   0  14        5.29        3.15     16.42 o
  -5   1  14       25.90       34.73     12.87 o
  -4   1  14        3.46       -0.43     10.38 o
  -3   1  14        0.01       -3.93      9.24 o
  -2   1  14        8.94       16.21      9.35 o
  -1   1  14       21.19       15.28     11.82 o
   0   1  14        8.22        7.65     12.04 o
   1   1  14        7.56       19.99     12.59 o
   2   1  14        0.40       -5.69     15.17 o
   3   1  14       36.85       46.39     19.07 o
  -4   2  14        0.69       -0.03     13.10 o
  -3   2  14       15.11       15.84     11.43 o
  -2   2  14        1.86        1.48     10.30 o
  -1   2  14       20.86       22.40     11.33 o
   0   2  14        0.93        6.83     10.78 o
   1   2  14        6.20        9.38     12.82 o
   2   2  14        8.74       18.42     13.38 o
  -2  -1  15       11.76       30.14     25.31 o
  -1  -1  15       13.05       24.84     18.41 o
  -3   0  15        1.56        9.74     16.83 o
  -2   0  15        0.01       12.50     16.37 o
  -1   0  15       21.85       16.99     16.89 o
   0   0  15        1.82       27.10     17.77 o
  -2   1  15       12.27       21.14     16.38 o
  -1   1  15       12.57        7.30     13.41 o
 
